# Supplementary material for: Catalytic C–H Trifluoromethylation of Arenes and Heteroarenes via Visible Light Photoexcitation of a Co(III)–CF3 Complex
Source: ACS Catal. 2023 Oct 9;13(20):13607–17. doi: 10.1021/acscatal.3c03832 (PMC10594583; doi:10.1021/acscatal.3c03832)
Supplement: Supplementary file 2 — cs3c03832_si_002.cif [file cs3c03832_si_002.cif]

data_csk-2-160
_audit_creation_date               2020-01-17
_audit_creation_method
;
Olex2 1.3-alpha
(compiled Nov 21 2019 18:26:39 for OlexSys, GUI svn.r6003)
;
_shelx_SHELXL_version_number       '2018/3'
loop_
  _audit_author_name
  _audit_author_email
  _audit_author_address
 'Kuehner, C.' ''
;
Georgia Institute of Technology
Department of Chemistry
Molecular Science and Engineering, 901 Atlantic Dr NW
Atlanta
30322
United States
;
 'Bacsa, J.' john.bacsa@emory.edu
;
Emory University
Chemistry
1515 Dickey Drive
Atlanta
30322
;

_audit_contact_author_address      ?
_audit_contact_author_email        ?
_audit_contact_author_name         ''
_audit_contact_author_phone        ?
_publ_contact_author_id_orcid      ?
_publ_section_references
;
Dolomanov, O.V., Bourhis, L.J., Gildea, R.J, Howard, J.A.K. & Puschmann, H.
 (2009), J. Appl. Cryst. 42, 339-341.

Sheldrick, G.M. (2015). Acta Cryst. A71, 3-8.

Sheldrick, G.M. (2015). Acta Cryst. C71, 3-8.
;
_chemical_name_common              ?
_chemical_name_systematic          ?
_chemical_formula_moiety           '2(C37 H52 Co F6 N2 O6 S), C6 H18 O Si2'
_chemical_formula_sum              'C80 H122 Co2 F12 N4 O13 S2 Si2'
_chemical_formula_weight           1813.97
_chemical_melting_point            ?
loop_
  _atom_type_symbol
  _atom_type_description
  _atom_type_scat_dispersion_real
  _atom_type_scat_dispersion_imag
  _atom_type_scat_source
 'C' 'C' 0.0033 0.0016 'International Tables Vol C Tables 4.2.6.8 and 6.1.1.4'
 'H' 'H' 0.0000 0.0000 'International Tables Vol C Tables 4.2.6.8 and 6.1.1.4'
 'Co' 'Co' 0.3494 0.9721 'International Tables Vol C Tables 4.2.6.8 and 6.1.1.4'
 'F' 'F' 0.0171 0.0103 'International Tables Vol C Tables 4.2.6.8 and 6.1.1.4'
 'N' 'N' 0.0061 0.0033 'International Tables Vol C Tables 4.2.6.8 and 6.1.1.4'
 'O' 'O' 0.0106 0.0060 'International Tables Vol C Tables 4.2.6.8 and 6.1.1.4'
 'S' 'S' 0.1246 0.1234 'International Tables Vol C Tables 4.2.6.8 and 6.1.1.4'
 'Si' 'Si' 0.0817 0.0704 'International Tables Vol C Tables 4.2.6.8 and 6.1.1.4'

_shelx_space_group_comment
;
The symmetry employed for this shelxl refinement is uniquely defined
by the following loop, which should always be used as a source of
symmetry information in preference to the above space-group names.
They are only intended as comments.
;
_space_group_crystal_system        'monoclinic'
_space_group_IT_number             15
_space_group_name_H-M_alt          'C 1 2/c 1'
_space_group_name_Hall             '-C 2yc'
loop_
  _space_group_symop_operation_xyz
 'x, y, z'
 '-x, y, -z+1/2'
 'x+1/2, y+1/2, z'
 '-x+1/2, y+1/2, -z+1/2'
 '-x, -y, -z'
 'x, -y, z-1/2'
 '-x+1/2, -y+1/2, -z'
 'x+1/2, -y+1/2, z-1/2'

_cell_length_a                     37.614(5)
_cell_length_b                     14.367(2)
_cell_length_c                     18.533(2)
_cell_angle_alpha                  90
_cell_angle_beta                   115.676(5)
_cell_angle_gamma                  90
_cell_volume                       9026(2)
_cell_formula_units_Z              4
_cell_measurement_reflns_used      9789
_cell_measurement_temperature      102.15
_cell_measurement_theta_max        35.92
_cell_measurement_theta_min        2.40
_shelx_estimated_absorpt_T_max     0.891
_shelx_estimated_absorpt_T_min     0.815
_exptl_absorpt_coefficient_mu      0.524
_exptl_absorpt_correction_T_max    0.7471
_exptl_absorpt_correction_T_min    0.6571
_exptl_absorpt_correction_type     multi-scan
_exptl_absorpt_process_details
;
SADABS-2016/2 (Bruker,2016/2) was used for absorption correction.
wR2(int) was 0.1144 before and 0.0887 after correction.
The Ratio of minimum to maximum transmission is 0.8795.
The \l/2 correction factor is Not present.
;
_exptl_absorpt_special_details     ?
_exptl_crystal_colour              'dark green'
_exptl_crystal_colour_modifier     dark
_exptl_crystal_colour_primary      green
_exptl_crystal_density_diffrn      1.335
_exptl_crystal_density_meas        ?
_exptl_crystal_density_method      ?
_exptl_crystal_description         prism
_exptl_crystal_F_000               3824
loop_
  _exptl_crystal_face_index_h
  _exptl_crystal_face_index_k
  _exptl_crystal_face_index_l
  _exptl_crystal_face_perp_dist
 1.00 0.00 0.00 0.1090
 -1.00 0.00 0.00 0.1500
 -1.00 0.00 1.00 0.2130
 1.00 -1.00 0.00 0.0950
 -1.00 1.00 0.00 0.1140
 0.00 -1.00 0.00 0.0850
 -1.00 1.00 1.00 0.1600
 -1.00 1.00 2.00 0.1880
 -2.00 0.00 1.00 0.1910
 0.00 -1.00 2.00 0.1890
 -1.00 -1.00 1.00 0.1530
 1.00 -2.00 2.00 0.1560
 2.00 -1.00 1.00 0.1450
 -1.00 -2.00 1.00 0.1110
 -2.00 1.00 0.00 0.1210
 2.00 -1.00 0.00 0.1040
 0.00 -2.00 -1.00 0.1100
 -2.00 1.00 1.00 0.1540
 0.00 1.00 1.00 0.1510
 8.00 1.00 0.00 0.1070
 8.00 1.00 -1.00 0.1170
 -9.00 -1.00 4.00 0.1840
 -8.00 -1.00 2.00 0.1730
 8.00 1.00 1.00 0.1090
 -2.00 -1.00 4.00 0.2020
 0.00 1.00 -5.00 0.1720
 4.00 1.00 -3.00 0.1940
 -4.00 1.00 -1.00 0.1220
 3.00 4.00 -3.00 0.1410
 -4.00 1.00 0.00 0.1200
 4.00 4.00 -1.00 0.1130
 -3.00 5.00 -1.00 0.1110
 5.00 -2.00 -1.00 0.1140
 -5.00 2.00 1.00 0.1260
 -1.00 5.00 2.00 0.1130
 -5.00 1.00 1.00 0.1350
 5.00 -1.00 -1.00 0.1170
 4.00 -1.00 -2.00 0.1470
 -5.00 -2.00 -2.00 0.1410
 1.00 -2.00 -4.00 0.1480
 4.00 -1.00 -3.00 0.1560

_exptl_crystal_recrystallization_method 
 'The material was recrystallised from --- by as supplied'
_exptl_crystal_size_max            0.406
_exptl_crystal_size_mid            0.283
_exptl_crystal_size_min            0.226
_exptl_transmission_factor_max     ?
_exptl_transmission_factor_min     ?
_diffrn_reflns_av_R_equivalents    0.0669
_diffrn_reflns_av_unetI/netI       0.0486
_diffrn_reflns_Laue_measured_fraction_full  0.999
_diffrn_reflns_Laue_measured_fraction_max  0.998
_diffrn_reflns_limit_h_max         62
_diffrn_reflns_limit_h_min         -62
_diffrn_reflns_limit_k_max         23
_diffrn_reflns_limit_k_min         -23
_diffrn_reflns_limit_l_max         30
_diffrn_reflns_limit_l_min         -30
_diffrn_reflns_number              122312
_diffrn_reflns_point_group_measured_fraction_full  0.999
_diffrn_reflns_point_group_measured_fraction_max  0.998
_diffrn_reflns_theta_full          25.242
_diffrn_reflns_theta_max           36.350
_diffrn_reflns_theta_min           2.119
_diffrn_ambient_temperature        102.15
_diffrn_detector_area_resol_mean   ?
_diffrn_measured_fraction_theta_full  0.999
_diffrn_measured_fraction_theta_max  0.998
_diffrn_measurement_device_type    'Bruker APEX-II CCD'
_diffrn_measurement_method         '\f and \w scans'
_diffrn_radiation_type             MoK\a
_diffrn_radiation_wavelength       0.71073
_diffrn_source                     ?
_diffrn_source_current             1.0
_diffrn_source_power               0.05
_diffrn_source_voltage             50.0
_diffrn_standards_number           0
_reflns_Friedel_coverage           0.000
_reflns_Friedel_fraction_full      .
_reflns_Friedel_fraction_max       .
_reflns_number_gt                  16003
_reflns_number_total               21879
_reflns_special_details
;
 Reflections were merged by SHELXL according to the crystal
 class for the calculation of statistics and refinement.
 
 _reflns_Friedel_fraction is defined as the number of unique
 Friedel pairs measured divided by the number that would be
 possible theoretically, ignoring centric projections and
 systematic absences.
;
_reflns_threshold_expression       'I > 2\s(I)'
_computing_cell_refinement         'SAINT V8.38A (Bruker, 2016)'
_computing_data_collection         ?
_computing_data_reduction          'SAINT V8.38A (Bruker, 2016)'
_computing_molecular_graphics      'Olex2 1.3-alpha (Dolomanov et al., 2009)'
_computing_publication_material    'Olex2 1.3-alpha (Dolomanov et al., 2009)'
_computing_structure_refinement    'SHELXL 2018/3 (Sheldrick, 2015)'
_computing_structure_solution      'SHELXT  (Sheldrick, 2015)'
_refine_diff_density_max           0.687
_refine_diff_density_min           -0.613
_refine_diff_density_rms           0.083
_refine_ls_extinction_coef         .
_refine_ls_extinction_method       none
_refine_ls_goodness_of_fit_ref     1.054
_refine_ls_hydrogen_treatment      refall
_refine_ls_matrix_type             full
_refine_ls_number_parameters       747
_refine_ls_number_reflns           21879
_refine_ls_number_restraints       1602
_refine_ls_R_factor_all            0.0828
_refine_ls_R_factor_gt             0.0516
_refine_ls_restrained_S_all        1.016
_refine_ls_shift/su_max            0.002
_refine_ls_shift/su_mean           0.000
_refine_ls_structure_factor_coef   Fsqd
_refine_ls_weighting_details      
 'w=1/[\s^2^(Fo^2^)+(0.0493P)^2^+12.1305P] where P=(Fo^2^+2Fc^2^)/3'
_refine_ls_weighting_scheme        calc
_refine_ls_wR_factor_gt            0.1156
_refine_ls_wR_factor_ref           0.1334
_refine_special_details            ?
_olex2_refinement_description
;
1. Restrained distances
 C33-H33A \\sim C33-H33B \\sim C36-H36A \\sim C36-H36B \\sim C34-H34A \\sim
C34-H34B \\sim C35-H35A ~
 C35-H35B \\sim C19-H19A \\sim C19-H19B \\sim C20-H20A \\sim C20-H20B \\sim
C26-H26A \\sim C26-H26B ~
 C26-H26C \\sim C27-H27A \\sim C27-H27B \\sim C27-H27C \\sim C28-H28A \\sim
C28-H28B \\sim C28-H28C ~
 C16-H16A \\sim C16-H16B \\sim C16-H16C \\sim C17-H17A \\sim C17-H17B \\sim
C17-H17C \\sim C18-H18A ~
 C18-H18B \\sim C18-H18C \\sim C30-H30A \\sim C30-H30B \\sim C30-H30C \\sim
C31-H31A \\sim C31-H31B ~
 C31-H31C \\sim C32-H32A \\sim C32-H32B \\sim C32-H32C \\sim C12-H12A \\sim
C12-H12B \\sim C12-H12C ~
 C13-H13A \\sim C13-H13B \\sim C13-H13C \\sim C14-H14A \\sim C14-H14B \\sim
C14-H14C \\sim C38-H38A ~
 C38-H38B \\sim C38-H38C \\sim C39-H39A \\sim C39-H39B \\sim C39-H39C \\sim
C40-H40A \\sim C40-H40B ~
 C40-H40C
 with sigma of 0.002
 C21-H21 \\sim C23-H23 \\sim C10-H10 \\sim C8-H8
 with sigma of 0.002
2. Uiso/Uaniso restraints and constraints
Uiso(H23) = Uiso(H21) = Uiso(H8) = Uiso(H10)
Uiso(H34A) = Uiso(H34B) = Uiso(H35B) = Uiso(H35A) = Uiso(H33A) = Uiso(H33B) =
Uiso(H36B) = Uiso(H36A)
Uiso(H38B) = Uiso(H40B) = Uiso(H40C) = Uiso(H40A) = Uiso(H38C)
Uiso(H39B) = Uiso(H39C) = Uiso(H39A)
;
_atom_sites_solution_hydrogens     difmap
_atom_sites_solution_primary       dual
_atom_sites_solution_secondary     ?
loop_
  _atom_site_label
  _atom_site_type_symbol
  _atom_site_fract_x
  _atom_site_fract_y
  _atom_site_fract_z
  _atom_site_U_iso_or_equiv
  _atom_site_adp_type
  _atom_site_occupancy
  _atom_site_site_symmetry_order
  _atom_site_calc_flag
  _atom_site_refinement_flags_posn
  _atom_site_refinement_flags_adp
  _atom_site_refinement_flags_occupancy
  _atom_site_disorder_assembly
  _atom_site_disorder_group
 Co1 Co 0.78992(2) 0.39446(2) 0.67351(2) 0.01424(4) Uani 1 1 d . . . . .
 S1 S 0.77163(2) 0.37258(2) 0.83303(2) 0.01972(7) Uani 1 1 d . . . . .
 F1 F 0.84607(3) 0.31968(8) 0.90328(6) 0.0323(2) Uani 1 1 d . . . . .
 F2 F 0.83452(4) 0.45203(8) 0.94349(7) 0.0445(3) Uani 1 1 d . . . . .
 F3 F 0.81722(4) 0.32417(9) 0.98083(6) 0.0421(3) Uani 1 1 d . . . . .
 F4 F 0.82055(4) 0.29837(8) 0.58381(7) 0.0359(2) Uani 1 1 d . . . . .
 F5 F 0.76337(3) 0.35374(11) 0.51366(6) 0.0423(3) Uani 1 1 d . . . . .
 F6 F 0.81394(4) 0.44339(8) 0.55930(8) 0.0452(3) Uani 1 1 d . . . . .
 O1 O 0.78044(3) 0.42673(7) 0.77596(6) 0.02057(19) Uani 1 1 d . . . . .
 O2 O 0.76150(3) 0.27681(8) 0.81074(7) 0.0247(2) Uani 1 1 d . . . . .
 O3 O 0.74773(4) 0.42195(9) 0.86321(9) 0.0336(3) Uani 1 1 d . . . . .
 O4 O 0.73838(3) 0.43259(7) 0.61404(6) 0.01768(17) Uani 1 1 d . . . . .
 O5 O 0.84279(3) 0.37242(7) 0.73784(6) 0.01833(18) Uani 1 1 d . . . . .
 O6 O 0.80481(3) 0.53454(7) 0.68160(7) 0.0230(2) Uani 1 1 d . . . . .
 N1 N 0.73921(3) 0.23738(8) 0.63705(7) 0.01622(19) Uani 1 1 d . . . . .
 N2 N 0.80201(3) 0.20065(8) 0.69932(7) 0.01703(19) Uani 1 1 d . . . . .
 C1 C 0.81994(5) 0.36670(12) 0.91956(10) 0.0275(3) Uani 1 1 d . . . . .
 C2 C 0.70562(4) 0.38506(9) 0.58568(8) 0.0166(2) Uani 1 1 d . . . . .
 C3 C 0.70440(4) 0.28720(9) 0.59774(8) 0.0165(2) Uani 1 1 d . . . . .
 C4 C 0.77643(4) 0.27160(9) 0.67027(8) 0.0158(2) Uani 1 1 d . . . . .
 C5 C 0.84317(4) 0.20575(9) 0.73599(8) 0.0177(2) Uani 1 1 d . . . . .
 C6 C 0.86233(4) 0.29362(10) 0.75446(8) 0.0180(2) Uani 1 1 d . . . . .
 C7 C 0.90477(4) 0.29425(11) 0.79329(10) 0.0225(3) Uani 1 1 d . . . . .
 C8 C 0.92430(4) 0.20948(11) 0.81065(10) 0.0246(3) Uani 1 1 d D . . . .
 H8 H 0.9518(3) 0.2149(15) 0.8360(11) 0.027(3) Uiso 1 1 d D . . . .
 C9 C 0.90531(4) 0.12247(10) 0.79180(9) 0.0214(2) Uani 1 1 d . . . . .
 C10 C 0.86463(4) 0.12194(10) 0.75408(9) 0.0201(2) Uani 1 1 d D . . . .
 H10 H 0.8510(6) 0.0654(10) 0.7407(12) 0.027(3) Uiso 1 1 d D . . . .
 C11 C 0.92998(5) 0.03299(11) 0.81307(10) 0.0245(3) Uani 1 1 d . . . . .
 C12 C 0.90427(6) -0.05461(12) 0.79215(12) 0.0332(4) Uani 1 1 d D . . . .
 H12A H 0.8876(5) -0.0571(17) 0.8204(11) 0.038(6) Uiso 1 1 d D . . . .
 H12B H 0.9219(6) -0.1083(10) 0.8085(14) 0.041(7) Uiso 1 1 d D . . . .
 H12C H 0.8875(6) -0.0596(18) 0.7347(4) 0.045(7) Uiso 1 1 d D . . . .
 C13 C 0.95696(6) 0.03133(14) 0.90345(11) 0.0344(4) Uani 1 1 d D . . . .
 H13A H 0.9753(6) 0.0838(11) 0.9209(15) 0.047(7) Uiso 1 1 d D . . . .
 H13B H 0.9739(6) -0.0237(10) 0.9168(14) 0.043(7) Uiso 1 1 d D . . . .
 H13C H 0.9415(6) 0.0332(18) 0.9343(11) 0.043(7) Uiso 1 1 d D . . . .
 C14 C 0.95520(6) 0.03031(14) 0.76670(13) 0.0365(4) Uani 1 1 d D . . . .
 H14A H 0.9372(6) 0.0313(18) 0.7097(4) 0.048(7) Uiso 1 1 d D . . . .
 H14B H 0.9707(6) -0.0271(10) 0.7797(15) 0.051(7) Uiso 1 1 d D . . . .
 H14C H 0.9728(6) 0.0841(11) 0.7805(15) 0.043(7) Uiso 1 1 d D . . . .
 C15 C 0.92755(4) 0.38637(11) 0.81564(12) 0.0299(3) Uani 1 1 d . . . . .
 C16 C 0.91779(6) 0.43782(14) 0.87698(12) 0.0356(4) Uani 1 1 d D . . . .
 H16A H 0.88955(18) 0.4459(16) 0.8605(13) 0.035(6) Uiso 1 1 d D . . . .
 H16B H 0.9312(6) 0.4981(8) 0.8886(15) 0.046(7) Uiso 1 1 d D . . . .
 H16C H 0.9259(9) 0.4045(17) 0.9276(9) 0.066(9) Uiso 1 1 d D . . . .
 C17 C 0.91782(5) 0.44569(13) 0.74012(13) 0.0334(4) Uani 1 1 d D . . . .
 H17A H 0.9273(6) 0.4162(14) 0.7043(10) 0.035(6) Uiso 1 1 d D . . . .
 H17B H 0.9308(6) 0.5054(8) 0.7598(14) 0.043(7) Uiso 1 1 d D . . . .
 H17C H 0.88946(17) 0.4557(17) 0.7100(12) 0.039(6) Uiso 1 1 d D . . . .
 C18 C 0.97244(5) 0.36993(16) 0.8540(2) 0.0539(7) Uani 1 1 d D . . . .
 H18A H 0.9799(8) 0.3359(17) 0.9041(9) 0.057(8) Uiso 1 1 d D . . . .
 H18B H 0.9869(7) 0.4287(10) 0.8691(17) 0.064(9) Uiso 1 1 d D . . . .
 H18C H 0.9833(7) 0.3353(18) 0.8226(14) 0.065(9) Uiso 1 1 d D . . . .
 C19 C 0.78178(4) 0.10960(9) 0.68059(9) 0.0194(2) Uani 1 1 d D . . . .
 H19A H 0.7907(5) 0.0692(11) 0.7276(7) 0.020(5) Uiso 1 1 d D . . . .
 H19B H 0.7878(5) 0.0854(13) 0.6379(8) 0.020(5) Uiso 1 1 d D . . . .
 C20 C 0.73880(4) 0.13634(9) 0.65226(9) 0.0188(2) Uani 1 1 d D . . . .
 H20A H 0.7213(5) 0.1034(12) 0.6037(7) 0.020(5) Uiso 1 1 d D . . . .
 H20B H 0.7298(5) 0.1280(14) 0.6940(8) 0.024(5) Uiso 1 1 d D . . . .
 C21 C 0.66831(4) 0.23876(10) 0.56792(8) 0.0189(2) Uani 1 1 d D . . . .
 H21 H 0.6690(6) 0.1746(8) 0.5771(12) 0.027(3) Uiso 1 1 d D . . . .
 C22 C 0.63319(4) 0.28375(10) 0.52498(9) 0.0203(2) Uani 1 1 d . . . . .
 C23 C 0.63445(4) 0.38081(10) 0.51342(9) 0.0220(3) Uani 1 1 d D . . . .
 H23 H 0.6109(4) 0.4128(13) 0.4837(11) 0.027(3) Uiso 1 1 d D . . . .
 C24 C 0.66859(4) 0.43230(9) 0.54112(8) 0.0183(2) Uani 1 1 d . . . . .
 C25 C 0.66803(4) 0.53695(10) 0.52606(9) 0.0210(2) Uani 1 1 d . . . . .
 C26 C 0.68572(5) 0.58796(11) 0.60683(10) 0.0258(3) Uani 1 1 d D . . . .
 H26A H 0.6683(5) 0.5799(17) 0.6331(12) 0.040(6) Uiso 1 1 d D . . . .
 H26B H 0.6893(6) 0.6542(4) 0.5998(13) 0.033(6) Uiso 1 1 d D . . . .
 H26C H 0.7117(3) 0.5642(13) 0.6433(9) 0.019(4) Uiso 1 1 d D . . . .
 C27 C 0.62581(5) 0.57436(12) 0.48002(12) 0.0316(3) Uani 1 1 d D . . . .
 H27A H 0.6130(6) 0.5467(15) 0.4267(6) 0.037(6) Uiso 1 1 d D . . . .
 H27B H 0.6271(8) 0.6411(4) 0.4712(16) 0.050(7) Uiso 1 1 d D . . . .
 H27C H 0.6109(6) 0.5649(18) 0.5113(11) 0.042(7) Uiso 1 1 d D . . . .
 C28 C 0.69008(5) 0.55826(12) 0.47499(10) 0.0281(3) Uani 1 1 d D . . . .
 H28A H 0.6750(6) 0.5354(15) 0.4204(5) 0.035(6) Uiso 1 1 d D . . . .
 H28B H 0.7167(3) 0.5320(14) 0.4977(12) 0.031(6) Uiso 1 1 d D . . . .
 H28C H 0.6920(7) 0.6260(3) 0.4733(15) 0.042(7) Uiso 1 1 d D . . . .
 C29 C 0.59335(4) 0.23379(11) 0.48765(9) 0.0233(3) Uani 1 1 d . . . . .
 C30 C 0.56781(6) 0.26699(17) 0.52831(14) 0.0406(5) Uani 1 1 d D . . . .
 H30A H 0.5813(8) 0.2488(19) 0.5846(5) 0.060(8) Uiso 1 1 d D . . . .
 H30B H 0.5417(3) 0.2383(16) 0.5058(14) 0.047(7) Uiso 1 1 d D . . . .
 H30C H 0.5634(7) 0.3340(4) 0.5206(15) 0.046(7) Uiso 1 1 d D . . . .
 C31 C 0.59788(5) 0.12815(13) 0.49636(13) 0.0346(4) Uani 1 1 d D . . . .
 H31A H 0.5720(3) 0.0986(14) 0.4703(13) 0.038(6) Uiso 1 1 d D . . . .
 H31B H 0.6108(7) 0.1109(17) 0.5529(4) 0.044(7) Uiso 1 1 d D . . . .
 H31C H 0.6141(5) 0.1068(15) 0.4704(12) 0.037(6) Uiso 1 1 d D . . . .
 C32 C 0.57278(5) 0.25668(14) 0.39764(11) 0.0345(4) Uani 1 1 d D . . . .
 H32A H 0.5892(5) 0.2432(17) 0.3701(12) 0.040(6) Uiso 1 1 d D . . . .
 H32B H 0.5666(7) 0.3228(5) 0.3876(14) 0.039(6) Uiso 1 1 d D . . . .
 H32C H 0.5478(4) 0.2231(16) 0.3719(15) 0.054(8) Uiso 1 1 d D . . . .
 C33 C 0.78596(5) 0.60766(11) 0.62098(11) 0.0270(3) Uani 1 1 d D . . . .
 H33A H 0.7608(3) 0.6237(16) 0.6213(14) 0.036(2) Uiso 1 1 d D . . . .
 H33B H 0.7832(7) 0.5813(15) 0.5702(7) 0.036(2) Uiso 1 1 d D . . . .
 C34 C 0.81381(5) 0.68933(12) 0.64873(11) 0.0294(3) Uani 1 1 d D . . . .
 H34A H 0.8023(6) 0.7503(7) 0.6283(13) 0.036(2) Uiso 1 1 d D . . . .
 H34B H 0.8349(4) 0.6822(16) 0.6318(12) 0.036(2) Uiso 1 1 d D . . . .
 C35 C 0.83005(5) 0.68177(11) 0.73910(10) 0.0278(3) Uani 1 1 d D . . . .
 H35A H 0.8104(5) 0.7059(15) 0.7555(12) 0.036(2) Uiso 1 1 d D . . . .
 H35B H 0.8551(3) 0.7140(14) 0.7684(12) 0.036(2) Uiso 1 1 d D . . . .
 C36 C 0.83449(5) 0.57741(11) 0.75302(10) 0.0252(3) Uani 1 1 d D . . . .
 H36A H 0.8605(3) 0.5583(16) 0.7589(13) 0.036(2) Uiso 1 1 d D . . . .
 H36B H 0.8303(6) 0.5560(15) 0.7988(8) 0.036(2) Uiso 1 1 d D . . . .
 C37 C 0.79731(4) 0.37121(11) 0.57920(9) 0.0219(2) Uani 1 1 d . . . . .
 Si1 Si 0.96782(2) 0.27582(4) 1.16124(4) 0.03697(12) Uani 1 1 d . . . . .
 O7 O 1.000000 0.24463(19) 1.250000 0.0750(10) Uani 1 2 d S T P . .
 C38 C 0.96921(7) 0.18842(19) 1.0889(2) 0.0559(7) Uani 1 1 d D . . . .
 H38A H 0.9958(3) 0.190(2) 1.0919(17) 0.066(9) Uiso 1 1 d D . . . .
 H38B H 0.9497(7) 0.205(2) 1.0350(8) 0.078(5) Uiso 1 1 d D . . . .
 H38C H 0.9659(10) 0.1272(10) 1.1082(18) 0.078(5) Uiso 1 1 d D . . . .
 C39 C 0.91859(8) 0.2795(2) 1.16172(19) 0.0571(7) Uani 1 1 d D . . . .
 H39A H 0.9089(10) 0.2206(13) 1.173(2) 0.094(7) Uiso 1 1 d D . . . .
 H39B H 0.8979(8) 0.301(2) 1.1109(11) 0.094(7) Uiso 1 1 d D . . . .
 H39C H 0.9189(11) 0.3249(18) 1.2012(15) 0.094(7) Uiso 1 1 d D . . . .
 C40 C 0.98023(10) 0.39163(19) 1.13654(19) 0.0610(7) Uani 1 1 d D . . . .
 H40A H 0.9808(10) 0.4411(15) 1.1732(14) 0.078(5) Uiso 1 1 d D . . . .
 H40B H 0.9590(7) 0.412(2) 1.0858(10) 0.078(5) Uiso 1 1 d D . . . .
 H40C H 1.0034(5) 0.386(2) 1.1258(18) 0.078(5) Uiso 1 1 d D . . . .

loop_
  _atom_site_aniso_label
  _atom_site_aniso_U_11
  _atom_site_aniso_U_22
  _atom_site_aniso_U_33
  _atom_site_aniso_U_23
  _atom_site_aniso_U_13
  _atom_site_aniso_U_12
 Co1 0.01215(7) 0.01357(7) 0.01558(7) 0.00015(6) 0.00468(6) 0.00023(6)
 S1 0.02422(15) 0.01576(13) 0.02199(15) 0.00120(11) 0.01264(13) 0.00236(11)
 F1 0.0272(5) 0.0340(5) 0.0308(5) 0.0041(4) 0.0079(4) 0.0048(4)
 F2 0.0546(7) 0.0303(6) 0.0348(6) -0.0118(5) 0.0063(6) -0.0104(5)
 F3 0.0578(8) 0.0469(7) 0.0212(5) 0.0078(5) 0.0169(5) 0.0048(6)
 F4 0.0464(6) 0.0391(6) 0.0303(5) 0.0057(4) 0.0242(5) 0.0185(5)
 F5 0.0292(5) 0.0760(9) 0.0191(4) -0.0093(5) 0.0080(4) 0.0010(6)
 F6 0.0738(9) 0.0321(6) 0.0531(7) -0.0025(5) 0.0494(7) -0.0125(6)
 O1 0.0249(5) 0.0171(4) 0.0211(5) 0.0019(4) 0.0113(4) 0.0003(4)
 O2 0.0295(5) 0.0179(4) 0.0271(5) -0.0002(4) 0.0128(5) -0.0025(4)
 O3 0.0441(7) 0.0269(6) 0.0440(7) 0.0045(5) 0.0324(6) 0.0100(5)
 O4 0.0144(4) 0.0144(4) 0.0205(4) 0.0005(3) 0.0041(3) -0.0002(3)
 O5 0.0131(4) 0.0165(4) 0.0220(4) -0.0006(3) 0.0044(3) 0.0014(3)
 O6 0.0228(5) 0.0183(4) 0.0225(5) 0.0013(4) 0.0049(4) -0.0032(4)
 N1 0.0152(4) 0.0142(4) 0.0175(5) -0.0003(4) 0.0055(4) -0.0003(4)
 N2 0.0154(4) 0.0149(4) 0.0187(5) 0.0000(4) 0.0054(4) 0.0009(4)
 C1 0.0366(8) 0.0237(7) 0.0204(6) -0.0014(5) 0.0107(6) -0.0005(6)
 C2 0.0141(5) 0.0158(5) 0.0173(5) -0.0006(4) 0.0044(4) -0.0002(4)
 C3 0.0145(5) 0.0167(5) 0.0166(5) -0.0003(4) 0.0053(4) 0.0004(4)
 C4 0.0149(5) 0.0154(5) 0.0161(5) -0.0004(4) 0.0059(4) 0.0011(4)
 C5 0.0153(5) 0.0182(5) 0.0186(5) 0.0018(4) 0.0065(4) 0.0035(4)
 C6 0.0144(5) 0.0185(5) 0.0194(6) 0.0009(4) 0.0058(5) 0.0025(4)
 C7 0.0136(5) 0.0222(6) 0.0296(7) 0.0026(5) 0.0073(5) 0.0025(4)
 C8 0.0154(5) 0.0246(7) 0.0319(7) 0.0037(6) 0.0086(5) 0.0051(5)
 C9 0.0199(6) 0.0215(6) 0.0229(6) 0.0033(5) 0.0094(5) 0.0069(5)
 C10 0.0193(5) 0.0182(6) 0.0217(6) 0.0017(5) 0.0080(5) 0.0044(4)
 C11 0.0231(6) 0.0249(7) 0.0254(7) 0.0049(5) 0.0105(6) 0.0115(5)
 C12 0.0313(8) 0.0226(7) 0.0415(10) 0.0052(7) 0.0117(7) 0.0092(6)
 C13 0.0340(8) 0.0348(9) 0.0276(8) 0.0050(7) 0.0070(7) 0.0147(7)
 C14 0.0392(9) 0.0369(9) 0.0430(10) 0.0087(8) 0.0270(9) 0.0174(8)
 C15 0.0134(5) 0.0244(7) 0.0439(9) 0.0010(6) 0.0051(6) 0.0006(5)
 C16 0.0308(8) 0.0313(8) 0.0312(8) -0.0043(7) 0.0007(7) -0.0037(7)
 C17 0.0265(7) 0.0261(7) 0.0523(11) 0.0031(7) 0.0215(8) -0.0008(6)
 C18 0.0145(6) 0.0318(9) 0.094(2) 0.0059(11) 0.0036(9) 0.0001(6)
 C19 0.0194(5) 0.0148(5) 0.0219(6) -0.0003(5) 0.0069(5) 0.0008(4)
 C20 0.0180(5) 0.0148(5) 0.0224(6) 0.0010(4) 0.0076(5) -0.0003(4)
 C21 0.0165(5) 0.0177(5) 0.0204(6) -0.0008(5) 0.0060(5) -0.0026(4)
 C22 0.0154(5) 0.0201(6) 0.0222(6) -0.0017(5) 0.0052(5) -0.0024(4)
 C23 0.0141(5) 0.0202(6) 0.0251(6) 0.0008(5) 0.0022(5) 0.0008(4)
 C24 0.0154(5) 0.0163(5) 0.0192(6) 0.0006(4) 0.0038(5) 0.0011(4)
 C25 0.0187(5) 0.0168(5) 0.0234(6) 0.0017(5) 0.0053(5) 0.0018(4)
 C26 0.0257(7) 0.0202(6) 0.0297(7) -0.0049(5) 0.0105(6) 0.0005(5)
 C27 0.0211(6) 0.0230(7) 0.0414(9) 0.0060(7) 0.0050(7) 0.0052(6)
 C28 0.0284(7) 0.0286(7) 0.0248(7) 0.0074(6) 0.0090(6) 0.0019(6)
 C29 0.0145(5) 0.0241(6) 0.0260(7) -0.0024(5) 0.0037(5) -0.0039(5)
 C30 0.0236(7) 0.0509(12) 0.0502(12) -0.0170(10) 0.0186(8) -0.0114(8)
 C31 0.0232(7) 0.0255(7) 0.0443(10) 0.0022(7) 0.0045(7) -0.0085(6)
 C32 0.0251(7) 0.0365(9) 0.0277(8) 0.0007(7) -0.0019(6) -0.0094(7)
 C33 0.0261(7) 0.0239(7) 0.0295(7) 0.0048(6) 0.0105(6) -0.0016(6)
 C34 0.0331(8) 0.0251(7) 0.0315(8) 0.0019(6) 0.0155(7) -0.0053(6)
 C35 0.0328(8) 0.0219(7) 0.0296(8) -0.0035(6) 0.0143(7) -0.0055(6)
 C36 0.0225(6) 0.0237(6) 0.0260(7) -0.0023(5) 0.0071(6) -0.0020(5)
 C37 0.0223(6) 0.0231(6) 0.0220(6) 0.0017(5) 0.0112(5) 0.0017(5)
 Si1 0.0249(2) 0.0297(2) 0.0434(3) -0.0042(2) 0.0026(2) -0.00315(18)
 O7 0.0628(17) 0.0448(14) 0.0652(17) 0.000 -0.0211(14) 0.000
 C38 0.0334(10) 0.0483(13) 0.086(2) -0.0225(13) 0.0256(12) -0.0057(9)
 C39 0.0462(13) 0.0567(15) 0.0714(18) -0.0273(14) 0.0283(13) -0.0136(11)
 C40 0.076(2) 0.0409(12) 0.0580(16) -0.0041(11) 0.0220(15) -0.0202(13)

_geom_special_details
;
 All esds (except the esd in the dihedral angle between two l.s. planes)
 are estimated using the full covariance matrix.  The cell esds are taken
 into account individually in the estimation of esds in distances, angles
 and torsion angles; correlations between esds in cell parameters are only
 used when they are defined by crystal symmetry.  An approximate (isotropic)
 treatment of cell esds is used for estimating esds involving l.s. planes.
;
loop_
  _geom_bond_atom_site_label_1
  _geom_bond_atom_site_label_2
  _geom_bond_distance
  _geom_bond_site_symmetry_2
  _geom_bond_publ_flag
 Co1 O1 2.1293(11) . ?
 Co1 O4 1.8497(10) . ?
 Co1 O5 1.8500(10) . ?
 Co1 O6 2.0769(11) . ?
 Co1 C4 1.8305(13) . ?
 Co1 C37 1.9143(15) . ?
 S1 O1 1.4619(11) . ?
 S1 O2 1.4396(12) . ?
 S1 O3 1.4352(12) . ?
 S1 C1 1.8318(18) . ?
 F1 C1 1.331(2) . ?
 F2 C1 1.338(2) . ?
 F3 C1 1.3318(19) . ?
 F4 C37 1.3424(18) . ?
 F5 C37 1.3507(19) . ?
 F6 C37 1.3426(18) . ?
 O4 C2 1.3035(16) . ?
 O5 C6 1.3118(16) . ?
 O6 C33 1.4758(19) . ?
 O6 C36 1.4483(19) . ?
 N1 C3 1.3895(17) . ?
 N1 C4 1.3543(17) . ?
 N1 C20 1.4801(18) . ?
 N2 C4 1.3437(17) . ?
 N2 C5 1.3973(17) . ?
 N2 C19 1.4771(18) . ?
 C2 C3 1.4276(19) . ?
 C2 C24 1.4442(18) . ?
 C3 C21 1.4078(18) . ?
 C5 C6 1.420(2) . ?
 C5 C10 1.4070(19) . ?
 C6 C7 1.4389(19) . ?
 C7 C8 1.386(2) . ?
 C7 C15 1.533(2) . ?
 C8 H8 0.936(10) . ?
 C8 C9 1.407(2) . ?
 C9 C10 1.380(2) . ?
 C9 C11 1.534(2) . ?
 C10 H10 0.936(10) . ?
 C11 C12 1.531(3) . ?
 C11 C13 1.537(2) . ?
 C11 C14 1.532(2) . ?
 C12 H12A 0.977(3) . ?
 C12 H12B 0.977(3) . ?
 C12 H12C 0.977(3) . ?
 C13 H13A 0.977(3) . ?
 C13 H13B 0.977(3) . ?
 C13 H13C 0.977(3) . ?
 C14 H14A 0.977(3) . ?
 C14 H14B 0.977(3) . ?
 C14 H14C 0.977(3) . ?
 C15 C16 1.528(3) . ?
 C15 C17 1.541(3) . ?
 C15 C18 1.540(2) . ?
 C16 H16A 0.977(3) . ?
 C16 H16B 0.977(3) . ?
 C16 H16C 0.977(3) . ?
 C17 H17A 0.977(3) . ?
 C17 H17B 0.977(3) . ?
 C17 H17C 0.977(3) . ?
 C18 H18A 0.977(3) . ?
 C18 H18B 0.977(3) . ?
 C18 H18C 0.977(3) . ?
 C19 H19A 0.977(3) . ?
 C19 H19B 0.977(3) . ?
 C19 C20 1.517(2) . ?
 C20 H20A 0.977(3) . ?
 C20 H20B 0.977(3) . ?
 C21 H21 0.936(10) . ?
 C21 C22 1.3732(19) . ?
 C22 C23 1.415(2) . ?
 C22 C29 1.5301(19) . ?
 C23 H23 0.936(10) . ?
 C23 C24 1.3742(19) . ?
 C24 C25 1.5277(19) . ?
 C25 C26 1.535(2) . ?
 C25 C27 1.538(2) . ?
 C25 C28 1.535(2) . ?
 C26 H26A 0.977(3) . ?
 C26 H26B 0.977(3) . ?
 C26 H26C 0.977(3) . ?
 C27 H27A 0.977(3) . ?
 C27 H27B 0.977(3) . ?
 C27 H27C 0.977(3) . ?
 C28 H28A 0.977(3) . ?
 C28 H28B 0.977(3) . ?
 C28 H28C 0.977(3) . ?
 C29 C30 1.532(3) . ?
 C29 C31 1.528(2) . ?
 C29 C32 1.540(2) . ?
 C30 H30A 0.977(3) . ?
 C30 H30B 0.977(3) . ?
 C30 H30C 0.977(3) . ?
 C31 H31A 0.977(3) . ?
 C31 H31B 0.977(3) . ?
 C31 H31C 0.977(3) . ?
 C32 H32A 0.977(3) . ?
 C32 H32B 0.977(3) . ?
 C32 H32C 0.977(3) . ?
 C33 H33A 0.977(3) . ?
 C33 H33B 0.977(3) . ?
 C33 C34 1.507(2) . ?
 C34 H34A 0.977(3) . ?
 C34 H34B 0.977(3) . ?
 C34 C35 1.518(2) . ?
 C35 H35A 0.977(3) . ?
 C35 H35B 0.977(3) . ?
 C35 C36 1.518(2) . ?
 C36 H36A 0.977(3) . ?
 C36 H36B 0.977(3) . ?
 Si1 O7 1.6268(10) . ?
 Si1 C38 1.854(3) . ?
 Si1 C39 1.857(3) . ?
 Si1 C40 1.839(3) . ?
 C38 H38A 0.977(3) . ?
 C38 H38B 0.977(3) . ?
 C38 H38C 0.977(3) . ?
 C39 H39A 0.977(3) . ?
 C39 H39B 0.977(3) . ?
 C39 H39C 0.977(3) . ?
 C40 H40A 0.977(3) . ?
 C40 H40B 0.977(3) . ?
 C40 H40C 0.977(3) . ?

loop_
  _geom_angle_atom_site_label_1
  _geom_angle_atom_site_label_2
  _geom_angle_atom_site_label_3
  _geom_angle
  _geom_angle_site_symmetry_1
  _geom_angle_site_symmetry_3
  _geom_angle_publ_flag
 O4 Co1 O1 85.97(4) . . ?
 O4 Co1 O5 172.40(4) . . ?
 O4 Co1 O6 86.35(4) . . ?
 O4 Co1 C37 92.12(6) . . ?
 O5 Co1 O1 90.64(4) . . ?
 O5 Co1 O6 86.47(4) . . ?
 O5 Co1 C37 91.02(6) . . ?
 O6 Co1 O1 82.46(4) . . ?
 C4 Co1 O1 95.05(5) . . ?
 C4 Co1 O4 93.55(5) . . ?
 C4 Co1 O5 93.52(5) . . ?
 C4 Co1 O6 177.51(5) . . ?
 C4 Co1 C37 87.11(6) . . ?
 C37 Co1 O1 177.19(5) . . ?
 C37 Co1 O6 95.38(6) . . ?
 O1 S1 C1 102.02(7) . . ?
 O2 S1 O1 114.58(7) . . ?
 O2 S1 C1 104.25(7) . . ?
 O3 S1 O1 113.29(7) . . ?
 O3 S1 O2 116.83(8) . . ?
 O3 S1 C1 103.47(8) . . ?
 S1 O1 Co1 135.01(7) . . ?
 C2 O4 Co1 130.43(9) . . ?
 C6 O5 Co1 129.46(9) . . ?
 C33 O6 Co1 127.53(9) . . ?
 C36 O6 Co1 123.72(9) . . ?
 C36 O6 C33 108.59(12) . . ?
 C3 N1 C20 121.33(11) . . ?
 C4 N1 C3 127.23(11) . . ?
 C4 N1 C20 111.31(11) . . ?
 C4 N2 C5 127.24(12) . . ?
 C4 N2 C19 111.78(11) . . ?
 C5 N2 C19 120.68(11) . . ?
 F1 C1 S1 112.01(11) . . ?
 F1 C1 F2 107.67(15) . . ?
 F1 C1 F3 107.31(14) . . ?
 F2 C1 S1 110.89(12) . . ?
 F3 C1 S1 110.73(13) . . ?
 F3 C1 F2 108.05(14) . . ?
 O4 C2 C3 122.81(12) . . ?
 O4 C2 C24 119.56(12) . . ?
 C3 C2 C24 117.63(12) . . ?
 N1 C3 C2 120.16(11) . . ?
 N1 C3 C21 118.71(12) . . ?
 C21 C3 C2 121.09(12) . . ?
 N1 C4 Co1 125.61(10) . . ?
 N2 C4 Co1 125.33(10) . . ?
 N2 C4 N1 109.05(11) . . ?
 N2 C5 C6 120.25(12) . . ?
 N2 C5 C10 118.13(13) . . ?
 C10 C5 C6 121.62(12) . . ?
 O5 C6 C5 122.43(12) . . ?
 O5 C6 C7 119.95(13) . . ?
 C5 C6 C7 117.61(12) . . ?
 C6 C7 C15 120.65(13) . . ?
 C8 C7 C6 118.15(14) . . ?
 C8 C7 C15 121.19(13) . . ?
 C7 C8 H8 113.7(13) . . ?
 C7 C8 C9 124.22(13) . . ?
 C9 C8 H8 122.0(13) . . ?
 C8 C9 C11 119.71(13) . . ?
 C10 C9 C8 117.58(13) . . ?
 C10 C9 C11 122.71(14) . . ?
 C5 C10 H10 119.2(13) . . ?
 C9 C10 C5 120.80(14) . . ?
 C9 C10 H10 120.0(13) . . ?
 C9 C11 C13 109.48(13) . . ?
 C12 C11 C9 112.24(13) . . ?
 C12 C11 C13 108.03(15) . . ?
 C12 C11 C14 108.30(15) . . ?
 C14 C11 C9 109.24(13) . . ?
 C14 C11 C13 109.51(15) . . ?
 C11 C12 H12A 112.1(14) . . ?
 C11 C12 H12B 107.5(14) . . ?
 C11 C12 H12C 112.0(16) . . ?
 H12A C12 H12B 108(2) . . ?
 H12A C12 H12C 109(2) . . ?
 H12B C12 H12C 108(2) . . ?
 C11 C13 H13A 112.8(15) . . ?
 C11 C13 H13B 109.8(15) . . ?
 C11 C13 H13C 110.9(13) . . ?
 H13A C13 H13B 105(2) . . ?
 H13A C13 H13C 107(2) . . ?
 H13B C13 H13C 111(2) . . ?
 C11 C14 H14A 107.4(15) . . ?
 C11 C14 H14B 109.3(16) . . ?
 C11 C14 H14C 110.3(15) . . ?
 H14A C14 H14B 110(2) . . ?
 H14A C14 H14C 110(2) . . ?
 H14B C14 H14C 110(2) . . ?
 C7 C15 C17 110.31(15) . . ?
 C7 C15 C18 111.41(14) . . ?
 C16 C15 C7 109.41(15) . . ?
 C16 C15 C17 111.65(15) . . ?
 C16 C15 C18 107.45(18) . . ?
 C18 C15 C17 106.56(17) . . ?
 C15 C16 H16A 113.9(14) . . ?
 C15 C16 H16B 109.0(15) . . ?
 C15 C16 H16C 113.7(17) . . ?
 H16A C16 H16B 110(2) . . ?
 H16A C16 H16C 102(2) . . ?
 H16B C16 H16C 108(2) . . ?
 C15 C17 H17A 111.4(13) . . ?
 C15 C17 H17B 105.3(15) . . ?
 C15 C17 H17C 111.8(14) . . ?
 H17A C17 H17B 111(2) . . ?
 H17A C17 H17C 107.8(19) . . ?
 H17B C17 H17C 109(2) . . ?
 C15 C18 H18A 108.7(17) . . ?
 C15 C18 H18B 111.2(17) . . ?
 C15 C18 H18C 117.4(16) . . ?
 H18A C18 H18B 105(2) . . ?
 H18A C18 H18C 107(2) . . ?
 H18B C18 H18C 107(2) . . ?
 N2 C19 H19A 112.0(11) . . ?
 N2 C19 H19B 103.2(12) . . ?
 N2 C19 C20 102.73(11) . . ?
 H19A C19 H19B 113.6(16) . . ?
 C20 C19 H19A 111.2(11) . . ?
 C20 C19 H19B 113.4(11) . . ?
 N1 C20 C19 102.53(11) . . ?
 N1 C20 H20A 111.0(11) . . ?
 N1 C20 H20B 107.9(12) . . ?
 C19 C20 H20A 112.9(12) . . ?
 C19 C20 H20B 112.2(12) . . ?
 H20A C20 H20B 110.1(16) . . ?
 C3 C21 H21 118.1(13) . . ?
 C22 C21 C3 121.12(13) . . ?
 C22 C21 H21 120.8(13) . . ?
 C21 C22 C23 117.68(12) . . ?
 C21 C22 C29 123.31(13) . . ?
 C23 C22 C29 118.98(13) . . ?
 C22 C23 H23 119.2(13) . . ?
 C24 C23 C22 124.15(13) . . ?
 C24 C23 H23 116.7(13) . . ?
 C2 C24 C25 120.04(12) . . ?
 C23 C24 C2 118.31(12) . . ?
 C23 C24 C25 121.65(12) . . ?
 C24 C25 C26 109.01(12) . . ?
 C24 C25 C27 112.01(12) . . ?
 C24 C25 C28 109.90(12) . . ?
 C26 C25 C27 106.34(13) . . ?
 C26 C25 C28 112.58(13) . . ?
 C28 C25 C27 106.98(13) . . ?
 C25 C26 H26A 109.1(14) . . ?
 C25 C26 H26B 111.2(13) . . ?
 C25 C26 H26C 112.9(11) . . ?
 H26A C26 H26B 110.0(19) . . ?
 H26A C26 H26C 107.3(17) . . ?
 H26B C26 H26C 106.2(17) . . ?
 C25 C27 H27A 110.9(14) . . ?
 C25 C27 H27B 108.8(16) . . ?
 C25 C27 H27C 110.1(14) . . ?
 H27A C27 H27B 106(2) . . ?
 H27A C27 H27C 112.7(19) . . ?
 H27B C27 H27C 109(2) . . ?
 C25 C28 H28A 110.2(14) . . ?
 C25 C28 H28B 112.5(13) . . ?
 C25 C28 H28C 106.7(15) . . ?
 H28A C28 H28B 110.0(18) . . ?
 H28A C28 H28C 109(2) . . ?
 H28B C28 H28C 108.7(19) . . ?
 C22 C29 C30 109.36(13) . . ?
 C22 C29 C32 108.88(13) . . ?
 C30 C29 C32 109.80(15) . . ?
 C31 C29 C22 112.06(13) . . ?
 C31 C29 C30 108.81(16) . . ?
 C31 C29 C32 107.90(15) . . ?
 C29 C30 H30A 107.2(17) . . ?
 C29 C30 H30B 112.8(15) . . ?
 C29 C30 H30C 109.7(16) . . ?
 H30A C30 H30B 108(2) . . ?
 H30A C30 H30C 113(2) . . ?
 H30B C30 H30C 106(2) . . ?
 C29 C31 H31A 109.7(14) . . ?
 C29 C31 H31B 110.2(15) . . ?
 C29 C31 H31C 109.0(14) . . ?
 H31A C31 H31B 110(2) . . ?
 H31A C31 H31C 108.8(19) . . ?
 H31B C31 H31C 109(2) . . ?
 C29 C32 H32A 112.9(13) . . ?
 C29 C32 H32B 112.4(14) . . ?
 C29 C32 H32C 110.4(16) . . ?
 H32A C32 H32B 104(2) . . ?
 H32A C32 H32C 110(2) . . ?
 H32B C32 H32C 107(2) . . ?
 O6 C33 H33A 108.1(14) . . ?
 O6 C33 H33B 105.8(14) . . ?
 O6 C33 C34 105.13(13) . . ?
 H33A C33 H33B 113.5(19) . . ?
 C34 C33 H33A 110.3(14) . . ?
 C34 C33 H33B 113.5(14) . . ?
 C33 C34 H34A 116.1(14) . . ?
 C33 C34 H34B 110.5(14) . . ?
 C33 C34 C35 102.06(13) . . ?
 H34A C34 H34B 104.8(19) . . ?
 C35 C34 H34A 113.0(14) . . ?
 C35 C34 H34B 110.6(13) . . ?
 C34 C35 H35A 108.8(13) . . ?
 C34 C35 H35B 114.2(14) . . ?
 C34 C35 C36 102.73(13) . . ?
 H35A C35 H35B 109.7(19) . . ?
 C36 C35 H35A 109.8(14) . . ?
 C36 C35 H35B 111.4(14) . . ?
 O6 C36 C35 106.27(13) . . ?
 O6 C36 H36A 108.8(13) . . ?
 O6 C36 H36B 108.0(13) . . ?
 C35 C36 H36A 109.1(14) . . ?
 C35 C36 H36B 114.3(14) . . ?
 H36A C36 H36B 110.2(19) . . ?
 F4 C37 Co1 115.22(10) . . ?
 F4 C37 F5 104.36(13) . . ?
 F4 C37 F6 104.57(13) . . ?
 F5 C37 Co1 113.51(10) . . ?
 F6 C37 Co1 112.66(11) . . ?
 F6 C37 F5 105.53(13) . . ?
 O7 Si1 C38 107.64(13) . . ?
 O7 Si1 C39 108.03(11) . . ?
 O7 Si1 C40 110.06(13) . . ?
 C38 Si1 C39 111.30(11) . . ?
 C40 Si1 C38 110.06(15) . . ?
 C40 Si1 C39 109.70(16) . . ?
 Si1 O7 Si1 148.02(19) . 2_757 ?
 Si1 C38 H38A 107.2(18) . . ?
 Si1 C38 H38B 109(2) . . ?
 Si1 C38 H38C 107.2(19) . . ?
 H38A C38 H38B 111(3) . . ?
 H38A C38 H38C 106(3) . . ?
 H38B C38 H38C 116(3) . . ?
 Si1 C39 H39A 116(2) . . ?
 Si1 C39 H39B 113(2) . . ?
 Si1 C39 H39C 110(2) . . ?
 H39A C39 H39B 105(3) . . ?
 H39A C39 H39C 108(3) . . ?
 H39B C39 H39C 105(3) . . ?
 Si1 C40 H40A 114.5(19) . . ?
 Si1 C40 H40B 108(2) . . ?
 Si1 C40 H40C 108(2) . . ?
 H40A C40 H40B 103(3) . . ?
 H40A C40 H40C 117(3) . . ?
 H40B C40 H40C 105(3) . . ?

loop_
  _geom_torsion_atom_site_label_1
  _geom_torsion_atom_site_label_2
  _geom_torsion_atom_site_label_3
  _geom_torsion_atom_site_label_4
  _geom_torsion
  _geom_torsion_site_symmetry_1
  _geom_torsion_site_symmetry_2
  _geom_torsion_site_symmetry_3
  _geom_torsion_site_symmetry_4
  _geom_torsion_publ_flag
 Co1 O4 C2 C3 0.4(2) . . . . ?
 Co1 O4 C2 C24 179.35(10) . . . . ?
 Co1 O5 C6 C5 -12.6(2) . . . . ?
 Co1 O5 C6 C7 167.78(11) . . . . ?
 Co1 O6 C33 C34 -166.99(10) . . . . ?
 Co1 O6 C36 C35 -168.62(10) . . . . ?
 O1 Co1 O4 C2 -91.89(12) . . . . ?
 O1 Co1 O5 C6 110.06(12) . . . . ?
 O1 Co1 C4 N1 82.45(12) . . . . ?
 O1 Co1 C4 N2 -98.81(12) . . . . ?
 O1 S1 C1 F1 -64.31(13) . . . . ?
 O1 S1 C1 F2 56.00(13) . . . . ?
 O1 S1 C1 F3 175.94(11) . . . . ?
 O2 S1 O1 Co1 -10.49(12) . . . . ?
 O2 S1 C1 F1 55.21(13) . . . . ?
 O2 S1 C1 F2 175.52(12) . . . . ?
 O2 S1 C1 F3 -64.54(13) . . . . ?
 O3 S1 O1 Co1 -147.98(10) . . . . ?
 O3 S1 C1 F1 177.87(12) . . . . ?
 O3 S1 C1 F2 -61.82(14) . . . . ?
 O3 S1 C1 F3 58.12(13) . . . . ?
 O4 Co1 C4 N1 -3.81(12) . . . . ?
 O4 Co1 C4 N2 174.93(12) . . . . ?
 O4 C2 C3 N1 -3.9(2) . . . . ?
 O4 C2 C3 C21 178.31(13) . . . . ?
 O4 C2 C24 C23 -178.61(13) . . . . ?
 O4 C2 C24 C25 1.2(2) . . . . ?
 O5 Co1 C4 N1 173.40(11) . . . . ?
 O5 Co1 C4 N2 -7.85(12) . . . . ?
 O5 C6 C7 C8 179.25(14) . . . . ?
 O5 C6 C7 C15 0.0(2) . . . . ?
 O6 Co1 O4 C2 -174.57(12) . . . . ?
 O6 Co1 O5 C6 -167.54(12) . . . . ?
 O6 C33 C34 C35 -34.66(17) . . . . ?
 N1 C3 C21 C22 -176.56(13) . . . . ?
 N2 C5 C6 O5 -0.5(2) . . . . ?
 N2 C5 C6 C7 179.09(13) . . . . ?
 N2 C5 C10 C9 -178.63(13) . . . . ?
 N2 C19 C20 N1 15.31(14) . . . . ?
 C1 S1 O1 Co1 101.48(10) . . . . ?
 C2 C3 C21 C22 1.2(2) . . . . ?
 C2 C24 C25 C26 -60.78(17) . . . . ?
 C2 C24 C25 C27 -178.19(14) . . . . ?
 C2 C24 C25 C28 63.05(17) . . . . ?
 C3 N1 C4 Co1 1.6(2) . . . . ?
 C3 N1 C4 N2 -177.27(12) . . . . ?
 C3 N1 C20 C19 169.50(12) . . . . ?
 C3 C2 C24 C23 0.4(2) . . . . ?
 C3 C2 C24 C25 -179.81(13) . . . . ?
 C3 C21 C22 C23 -1.5(2) . . . . ?
 C3 C21 C22 C29 176.84(13) . . . . ?
 C4 Co1 O4 C2 2.94(12) . . . . ?
 C4 Co1 O5 C6 14.96(13) . . . . ?
 C4 N1 C3 C2 2.9(2) . . . . ?
 C4 N1 C3 C21 -179.28(13) . . . . ?
 C4 N1 C20 C19 -14.36(15) . . . . ?
 C4 N2 C5 C6 7.4(2) . . . . ?
 C4 N2 C5 C10 -172.88(13) . . . . ?
 C4 N2 C19 C20 -12.82(15) . . . . ?
 C5 N2 C4 Co1 -1.0(2) . . . . ?
 C5 N2 C4 N1 177.90(12) . . . . ?
 C5 N2 C19 C20 173.02(12) . . . . ?
 C5 C6 C7 C8 -0.3(2) . . . . ?
 C5 C6 C7 C15 -179.57(14) . . . . ?
 C6 C5 C10 C9 1.1(2) . . . . ?
 C6 C7 C8 C9 0.9(2) . . . . ?
 C6 C7 C15 C16 63.2(2) . . . . ?
 C6 C7 C15 C17 -60.0(2) . . . . ?
 C6 C7 C15 C18 -178.16(19) . . . . ?
 C7 C8 C9 C10 -0.5(2) . . . . ?
 C7 C8 C9 C11 179.31(15) . . . . ?
 C8 C7 C15 C16 -116.03(17) . . . . ?
 C8 C7 C15 C17 120.77(17) . . . . ?
 C8 C7 C15 C18 2.6(3) . . . . ?
 C8 C9 C10 C5 -0.5(2) . . . . ?
 C8 C9 C11 C12 176.90(15) . . . . ?
 C8 C9 C11 C13 56.9(2) . . . . ?
 C8 C9 C11 C14 -63.0(2) . . . . ?
 C10 C5 C6 O5 179.82(13) . . . . ?
 C10 C5 C6 C7 -0.6(2) . . . . ?
 C10 C9 C11 C12 -3.3(2) . . . . ?
 C10 C9 C11 C13 -123.30(17) . . . . ?
 C10 C9 C11 C14 116.79(18) . . . . ?
 C11 C9 C10 C5 179.71(13) . . . . ?
 C15 C7 C8 C9 -179.89(16) . . . . ?
 C19 N2 C4 Co1 -174.72(10) . . . . ?
 C19 N2 C4 N1 4.20(15) . . . . ?
 C19 N2 C5 C6 -179.39(12) . . . . ?
 C19 N2 C5 C10 0.31(19) . . . . ?
 C20 N1 C3 C2 178.38(12) . . . . ?
 C20 N1 C3 C21 -3.80(19) . . . . ?
 C20 N1 C4 Co1 -174.22(10) . . . . ?
 C20 N1 C4 N2 6.87(15) . . . . ?
 C21 C22 C23 C24 1.3(2) . . . . ?
 C21 C22 C29 C30 114.79(18) . . . . ?
 C21 C22 C29 C31 -6.0(2) . . . . ?
 C21 C22 C29 C32 -125.23(17) . . . . ?
 C22 C23 C24 C2 -0.7(2) . . . . ?
 C22 C23 C24 C25 179.49(14) . . . . ?
 C23 C22 C29 C30 -66.9(2) . . . . ?
 C23 C22 C29 C31 172.35(15) . . . . ?
 C23 C22 C29 C32 53.07(19) . . . . ?
 C23 C24 C25 C26 119.02(15) . . . . ?
 C23 C24 C25 C27 1.6(2) . . . . ?
 C23 C24 C25 C28 -117.15(16) . . . . ?
 C24 C2 C3 N1 177.12(12) . . . . ?
 C24 C2 C3 C21 -0.64(19) . . . . ?
 C29 C22 C23 C24 -177.14(15) . . . . ?
 C33 O6 C36 C35 7.12(17) . . . . ?
 C33 C34 C35 C36 38.36(17) . . . . ?
 C34 C35 C36 O6 -28.58(17) . . . . ?
 C36 O6 C33 C34 17.48(17) . . . . ?
 C37 Co1 O4 C2 90.17(12) . . . . ?
 C37 Co1 O5 C6 -72.21(13) . . . . ?
 C37 Co1 C4 N1 -95.75(12) . . . . ?
 C37 Co1 C4 N2 82.99(12) . . . . ?
 C38 Si1 O7 Si1 146.12(10) . . . 2_757 ?
 C39 Si1 O7 Si1 -93.58(10) . . . 2_757 ?
 C40 Si1 O7 Si1 26.17(13) . . . 2_757 ?

_shelx_res_file
;
TITL CSK-2-160 in C2/c
    csk-2-160.res
    created by SHELXL-2018/3 at 15:03:27 on 17-Jan-2020
CELL 0.71073 37.6144 14.367 18.533 90 115.676 90
ZERR 4 0.0047 0.002 0.002 0 0.005 0
LATT 7
SYMM -X,+Y,0.5-Z
SFAC C H Co F N O S Si
UNIT 320 488 8 48 16 52 8 8
SADI 0.002 C33 H33a C33 H33b C36 H36a C36 H36b C34 H34a C34 H34b C35 H35a =
 C35 H35B C19 H19A C19 H19B C20 H20A C20 H20B C26 H26A C26 H26B C26 H26C C27 =
 H27A C27 H27B C27 H27C C28 H28A C28 H28B C28 H28C C16 H16A C16 H16B C16 =
 H16C C17 H17A C17 H17B C17 H17C C18 H18A C18 H18B C18 H18C C30 H30A C30 =
 H30B C30 H30C C31 H31A C31 H31B C31 H31C C32 H32A C32 H32B C32 H32C C12 =
 H12A C12 H12B C12 H12C C13 H13A C13 H13B C13 H13C C14 H14A C14 H14B C14 =
 H14C C38 H38A C38 H38B C38 H38C C39 H39A C39 H39B C39 H39C C40 H40A C40 =
 H40B C40 H40C
EADP H23 H21 H8 H10
EADP H34a H34b H35b H35a H33a H33b H36b H36a
SADI 0.002 C21 H21 C23 H23 C10 H10 C8 H8
EADP H38b H40b H40c H40a H38c
EADP H39b H39c H39a

L.S. 5
PLAN  12
SIZE 0.226 0.283 0.406
TEMP -171
CONF
BOND $H
MORE -1
fmap 2
acta
OMIT -4 0 2
REM <olex2.extras>
REM <HklSrc "%.\\CSK-2-160.hkl">
REM </olex2.extras>

WGHT    0.049300   12.130500
FVAR       0.04639
CO1   3    0.789917    0.394462    0.673506    11.00000    0.01215    0.01357 =
         0.01558    0.00015    0.00468    0.00023
S1    7    0.771635    0.372576    0.833033    11.00000    0.02422    0.01576 =
         0.02199    0.00120    0.01264    0.00236
F1    4    0.846069    0.319684    0.903280    11.00000    0.02717    0.03401 =
         0.03078    0.00407    0.00793    0.00477
F2    4    0.834518    0.452026    0.943488    11.00000    0.05457    0.03030 =
         0.03478   -0.01179    0.00631   -0.01045
F3    4    0.817218    0.324168    0.980826    11.00000    0.05784    0.04693 =
         0.02120    0.00784    0.01685    0.00475
F4    4    0.820551    0.298367    0.583811    11.00000    0.04635    0.03907 =
         0.03028    0.00566    0.02422    0.01854
F5    4    0.763368    0.353739    0.513656    11.00000    0.02917    0.07603 =
         0.01908   -0.00932    0.00803    0.00104
F6    4    0.813935    0.443392    0.559301    11.00000    0.07384    0.03211 =
         0.05306   -0.00247    0.04935   -0.01247
O1    6    0.780439    0.426729    0.775963    11.00000    0.02492    0.01706 =
         0.02111    0.00192    0.01126    0.00026
O2    6    0.761496    0.276810    0.810745    11.00000    0.02954    0.01794 =
         0.02707   -0.00020    0.01276   -0.00250
O3    6    0.747734    0.421950    0.863207    11.00000    0.04406    0.02688 =
         0.04400    0.00453    0.03241    0.01004
O4    6    0.738378    0.432589    0.614038    11.00000    0.01436    0.01445 =
         0.02050    0.00046    0.00407   -0.00021
O5    6    0.842793    0.372423    0.737844    11.00000    0.01308    0.01652 =
         0.02202   -0.00057    0.00445    0.00138
O6    6    0.804806    0.534538    0.681599    11.00000    0.02283    0.01833 =
         0.02253    0.00134    0.00490   -0.00315
N1    5    0.739205    0.237376    0.637049    11.00000    0.01524    0.01416 =
         0.01754   -0.00028    0.00549   -0.00035
N2    5    0.802006    0.200647    0.699317    11.00000    0.01537    0.01490 =
         0.01869    0.00004    0.00537    0.00087
C1    1    0.819941    0.366702    0.919565    11.00000    0.03663    0.02368 =
         0.02044   -0.00142    0.01066   -0.00054
C2    1    0.705625    0.385064    0.585683    11.00000    0.01407    0.01580 =
         0.01730   -0.00058    0.00442   -0.00019
C3    1    0.704399    0.287196    0.597741    11.00000    0.01449    0.01672 =
         0.01663   -0.00028    0.00526    0.00035
C4    1    0.776428    0.271597    0.670270    11.00000    0.01493    0.01541 =
         0.01609   -0.00045    0.00594    0.00115
C5    1    0.843166    0.205752    0.735994    11.00000    0.01530    0.01818 =
         0.01863    0.00179    0.00646    0.00353
C6    1    0.862334    0.293619    0.754458    11.00000    0.01440    0.01853 =
         0.01943    0.00087    0.00580    0.00253
C7    1    0.904771    0.294254    0.793288    11.00000    0.01356    0.02217 =
         0.02955    0.00264    0.00728    0.00251
C8    1    0.924295    0.209477    0.810655    11.00000    0.01536    0.02464 =
         0.03194    0.00366    0.00864    0.00511
H8    2    0.951797    0.214895    0.836031    11.00000    0.02676
C9    1    0.905314    0.122465    0.791795    11.00000    0.01994    0.02149 =
         0.02292    0.00328    0.00941    0.00695
C10   1    0.864633    0.121941    0.754075    11.00000    0.01934    0.01822 =
         0.02170    0.00167    0.00798    0.00438
H10   2    0.850967    0.065356    0.740682    11.00000    0.02676
C11   1    0.929981    0.032991    0.813073    11.00000    0.02313    0.02495 =
         0.02537    0.00494    0.01050    0.01145
C12   1    0.904269   -0.054613    0.792153    11.00000    0.03127    0.02264 =
         0.04149    0.00516    0.01169    0.00917
H12A  2    0.887563   -0.057109    0.820385    11.00000    0.03790
H12B  2    0.921949   -0.108313    0.808519    11.00000    0.04085
H12C  2    0.887503   -0.059621    0.734704    11.00000    0.04549
C13   1    0.956959    0.031334    0.903446    11.00000    0.03397    0.03476 =
         0.02758    0.00502    0.00699    0.01465
H13A  2    0.975263    0.083842    0.920909    11.00000    0.04655
H13B  2    0.973876   -0.023703    0.916793    11.00000    0.04282
H13C  2    0.941471    0.033173    0.934265    11.00000    0.04318
C14   1    0.955205    0.030312    0.766696    11.00000    0.03915    0.03693 =
         0.04304    0.00868    0.02696    0.01742
H14A  2    0.937222    0.031287    0.709685    11.00000    0.04841
H14B  2    0.970652   -0.027107    0.779670    11.00000    0.05061
H14C  2    0.972802    0.084129    0.780521    11.00000    0.04285
C15   1    0.927553    0.386366    0.815642    11.00000    0.01345    0.02443 =
         0.04391    0.00096    0.00506    0.00063
C16   1    0.917792    0.437819    0.876981    11.00000    0.03076    0.03133 =
         0.03117   -0.00431    0.00065   -0.00370
H16A  2    0.889545    0.445913    0.860514    11.00000    0.03521
H16B  2    0.931169    0.498055    0.888583    11.00000    0.04555
H16C  2    0.925875    0.404522    0.927617    11.00000    0.06639
C17   1    0.917824    0.445690    0.740124    11.00000    0.02651    0.02611 =
         0.05233    0.00312    0.02151   -0.00083
H17A  2    0.927339    0.416214    0.704279    11.00000    0.03534
H17B  2    0.930816    0.505441    0.759805    11.00000    0.04274
H17C  2    0.889457    0.455682    0.709972    11.00000    0.03903
C18   1    0.972443    0.369934    0.853957    11.00000    0.01445    0.03181 =
         0.09409    0.00588    0.00358    0.00011
H18A  2    0.979885    0.335900    0.904072    11.00000    0.05660
H18B  2    0.986883    0.428712    0.869083    11.00000    0.06359
H18C  2    0.983255    0.335301    0.822619    11.00000    0.06495
C19   1    0.781775    0.109599    0.680587    11.00000    0.01939    0.01475 =
         0.02186   -0.00026    0.00693    0.00084
H19A  2    0.790664    0.069177    0.727557    11.00000    0.01951
H19B  2    0.787808    0.085397    0.637882    11.00000    0.01996
C20   1    0.738800    0.136337    0.652256    11.00000    0.01798    0.01479 =
         0.02236    0.00096    0.00755   -0.00028
H20A  2    0.721276    0.103379    0.603689    11.00000    0.01982
H20B  2    0.729794    0.127999    0.694005    11.00000    0.02397
C21   1    0.668313    0.238759    0.567919    11.00000    0.01647    0.01771 =
         0.02036   -0.00079    0.00597   -0.00260
H21   2    0.668969    0.174586    0.577137    11.00000    0.02676
C22   1    0.633187    0.283747    0.524983    11.00000    0.01539    0.02007 =
         0.02217   -0.00170    0.00521   -0.00237
C23   1    0.634455    0.380806    0.513420    11.00000    0.01412    0.02021 =
         0.02510    0.00082    0.00224    0.00080
H23   2    0.610906    0.412767    0.483706    11.00000    0.02676
C24   1    0.668594    0.432297    0.541125    11.00000    0.01542    0.01631 =
         0.01924    0.00056    0.00384    0.00114
C25   1    0.668027    0.536951    0.526059    11.00000    0.01871    0.01685 =
         0.02339    0.00175    0.00534    0.00179
C26   1    0.685722    0.587958    0.606831    11.00000    0.02567    0.02021 =
         0.02974   -0.00487    0.01045    0.00051
H26A  2    0.668321    0.579894    0.633083    11.00000    0.04023
H26B  2    0.689265    0.654161    0.599782    11.00000    0.03301
H26C  2    0.711663    0.564224    0.643319    11.00000    0.01869
C27   1    0.625813    0.574365    0.480018    11.00000    0.02114    0.02301 =
         0.04141    0.00596    0.00496    0.00519
H27A  2    0.613011    0.546697    0.426675    11.00000    0.03702
H27B  2    0.627095    0.641079    0.471200    11.00000    0.05015
H27C  2    0.610860    0.564949    0.511348    11.00000    0.04216
C28   1    0.690077    0.558263    0.474992    11.00000    0.02843    0.02858 =
         0.02476    0.00735    0.00905    0.00187
H28A  2    0.675021    0.535389    0.420442    11.00000    0.03532
H28B  2    0.716663    0.532030    0.497740    11.00000    0.03120
H28C  2    0.692043    0.625966    0.473299    11.00000    0.04162
C29   1    0.593346    0.233785    0.487645    11.00000    0.01453    0.02410 =
         0.02602   -0.00239    0.00374   -0.00394
C30   1    0.567806    0.266995    0.528306    11.00000    0.02364    0.05087 =
         0.05021   -0.01700    0.01861   -0.01140
H30A  2    0.581296    0.248757    0.584566    11.00000    0.05967
H30B  2    0.541666    0.238333    0.505787    11.00000    0.04708
H30C  2    0.563410    0.334033    0.520552    11.00000    0.04585
C31   1    0.597879    0.128146    0.496360    11.00000    0.02322    0.02554 =
         0.04427    0.00223    0.00449   -0.00853
H31A  2    0.571978    0.098607    0.470343    11.00000    0.03801
H31B  2    0.610791    0.110921    0.552921    11.00000    0.04444
H31C  2    0.614116    0.106760    0.470350    11.00000    0.03700
C32   1    0.572785    0.256679    0.397643    11.00000    0.02510    0.03649 =
         0.02774    0.00071   -0.00189   -0.00944
H32A  2    0.589223    0.243189    0.370086    11.00000    0.04025
H32B  2    0.566576    0.322821    0.387601    11.00000    0.03877
H32C  2    0.547796    0.223132    0.371905    11.00000    0.05385
C33   1    0.785964    0.607658    0.620978    11.00000    0.02609    0.02386 =
         0.02954    0.00481    0.01052   -0.00156
H33A  2    0.760779    0.623699    0.621279    11.00000    0.03610
H33B  2    0.783214    0.581256    0.570226    11.00000    0.03610
C34   1    0.813805    0.689332    0.648730    11.00000    0.03309    0.02510 =
         0.03155    0.00192    0.01553   -0.00527
H34A  2    0.802285    0.750269    0.628326    11.00000    0.03610
H34B  2    0.834917    0.682163    0.631811    11.00000    0.03610
C35   1    0.830052    0.681771    0.739101    11.00000    0.03281    0.02189 =
         0.02962   -0.00346    0.01435   -0.00552
H35A  2    0.810395    0.705874    0.755544    11.00000    0.03610
H35B  2    0.855123    0.713987    0.768420    11.00000    0.03610
C36   1    0.834488    0.577410    0.753025    11.00000    0.02247    0.02367 =
         0.02597   -0.00226    0.00709   -0.00201
H36A  2    0.860549    0.558349    0.758907    11.00000    0.03610
H36B  2    0.830312    0.555982    0.798815    11.00000    0.03610
C37   1    0.797308    0.371210    0.579200    11.00000    0.02232    0.02311 =
         0.02204    0.00173    0.01122    0.00172
SI1   8    0.967821    0.275817    1.161235    11.00000    0.02486    0.02966 =
         0.04339   -0.00419    0.00262   -0.00315
O7    6    1.000000    0.244627    1.250000    10.50000    0.06284    0.04481 =
         0.06523    0.00000   -0.02110    0.00000
C38   1    0.969212    0.188423    1.088884    11.00000    0.03340    0.04833 =
         0.08572   -0.02253    0.02560   -0.00569
H38A  2    0.995795    0.189537    1.091931    11.00000    0.06612
H38B  2    0.949741    0.204718    1.034994    11.00000    0.07776
H38C  2    0.965935    0.127239    1.108221    11.00000    0.07776
C39   1    0.918588    0.279453    1.161720    11.00000    0.04619    0.05666 =
         0.07135   -0.02731    0.02832   -0.01357
H39A  2    0.908887    0.220623    1.172818    11.00000    0.09397
H39B  2    0.897875    0.301172    1.110933    11.00000    0.09397
H39C  2    0.918902    0.324906    1.201213    11.00000    0.09397
C40   1    0.980235    0.391631    1.136538    11.00000    0.07644    0.04093 =
         0.05804   -0.00406    0.02197   -0.02023
H40A  2    0.980767    0.441061    1.173208    11.00000    0.07776
H40B  2    0.958961    0.411506    1.085772    11.00000    0.07776
H40C  2    1.003388    0.385712    1.125825    11.00000    0.07776
HKLF 4


REM  CSK-2-160 in C2/c
REM wR2 = 0.1334, GooF = S = 1.054, Restrained GooF = 1.016 for all data
REM R1 = 0.0516 for 16003 Fo > 4sig(Fo) and 0.0828 for all 21879 data
REM 747 parameters refined using 1602 restraints

END

WGHT      0.0492     12.1303

REM Highest difference peak  0.687,  deepest hole -0.613,  1-sigma level  0.083
Q1    1   0.8033  0.3998  0.6627  11.00000  0.05    0.69
Q2    1   0.9895  0.2767  1.2666  11.00000  0.05    0.66
Q3    1   0.8114  0.2020  0.6714  11.00000  0.05    0.61
Q4    1   0.8038  0.6055  0.6717  11.00000  0.05    0.61
Q5    1   0.7540  0.3584  0.7897  11.00000  0.05    0.60
Q6    1   0.9157  0.1608  0.8010  11.00000  0.05    0.59
Q7    1   0.7473  0.4255  0.5886  11.00000  0.05    0.59
Q8    1   0.9245  0.3978  0.8519  11.00000  0.05    0.58
Q9    1   0.6766  0.5629  0.5686  11.00000  0.05    0.56
Q10   1   0.9882  0.2934  1.1595  11.00000  0.05    0.55
Q11   1   0.7948  0.3871  0.6187  11.00000  0.05    0.54
Q12   1   0.6874  0.4123  0.5629  11.00000  0.05    0.51
;
_shelx_res_checksum                39021
_shelx_hkl_file
;
  -4   0   0  107.06    5.45
   8   0   0  476.63   24.62
  -8   0   0  467.93   24.62
   8   0   0  497.16   24.60
  10   0   0   28.09    1.54
 -10   0   0   28.92    1.54
  10   0   0   31.93    1.62
 -10   0   0   27.52    1.60
  12   0   0   44.65    2.32
  12   0   0   44.40    2.40
 -12   0   0   43.79    2.32
  14   0   0    1.46    0.17
 -14   0   0    1.06    0.18
 -14   0   0    1.24    0.24
  14   0   0    1.36    0.17
  14   0   0    1.28    0.24
  16   0   0  103.07    4.98
  16   0   0   99.68    4.99
 -16   0   0   97.12    5.11
 -16   0   0   92.00    4.99
  16   0   0   91.16    5.10
  18   0   0   37.42    1.99
  18   0   0   37.29    2.05
  18   0   0   37.78    2.03
 -18   0   0   39.34    2.07
 -20   0   0   39.22    2.10
 -20   0   0   37.64    2.22
  20   0   0   37.32    2.01
  20   0   0   38.73    2.06
  22   0   0    3.32    0.26
  22   0   0    3.08    0.32
 -22   0   0    3.28    0.48
  24   0   0   33.97    1.74
 -24   0   0   33.22    1.86
  24   0   0   32.33    1.80
 -24   0   0   29.59    1.97
  26   0   0    4.27    0.41
 -26   0   0    5.20    0.62
 -26   0   0    4.97    0.49
  26   0   0    3.43    0.31
 -28   0   0    5.53    0.68
 -28   0   0    6.59    0.59
  28   0   0    6.03    0.51
  30   0   0   37.78    2.10
 -30   0   0   38.48    2.17
 -30   0   0   35.74    2.36
 -32   0   0    0.27    0.28
 -32   0   0    0.26    0.35
  32   0   0    0.31    0.21
  34   0   0    1.06    0.29
 -34   0   0    1.37    0.38
 -34   0   0    1.65    0.50
 -36   0   0   16.56    1.45
  36   0   0   16.38    1.09
 -36   0   0   16.41    1.21
 -38   0   0   23.91    1.83
 -38   0   0   21.95    1.56
  38   0   0   22.97    1.44
 -40   0   0    7.27    0.82
  40   0   0    7.18    0.64
 -40   0   0    5.48    0.93
  40   0   0    6.64    0.66
 -42   0   0    7.33    0.87
 -42   0   0    8.60    1.13
  42   0   0    8.34    0.72
  42   0   0    7.21    0.72
 -44   0   0    0.67    0.54
 -44   0   0    0.76    0.44
  44   0   0    0.59    0.30
  44   0   0    0.72    0.31
 -46   0   0    5.15    0.72
  46   0   0    4.86    0.60
  46   0   0    4.18    0.58
  48   0   0    2.18    0.51
  48   0   0    2.23    0.44
  50   0   0    3.41    0.65
  50   0   0    5.15    0.62
  50   0   0    4.67    0.46
 -50   0   0    4.01    0.70
 -52   0   0    2.43    0.60
  52   0   0    2.15    0.48
  52   0   0    2.85    0.49
 -54   0   0   -0.31    0.48
  54   0   0    0.55    0.28
  54   0   0    0.09    0.34
  56   0   0    3.71    0.60
  56   0   0    4.42    0.57
 -56   0   0    4.26    0.80
  56   0   0    3.45    0.59
   3  -1   0  134.84    7.90
  -3   1   0  154.81    7.69
   3   1   0  156.89    7.77
   5  -1   0  360.53   18.80
   5  -1   0  377.73   19.00
   5  -1   0  373.49   18.99
  -5  -1   0  376.06   18.93
  -5   1   0  388.96   19.01
  -5   1   0  360.61   18.98
   5   1   0  379.15   18.93
  -5   1   0  346.35   18.80
   5   1   0  378.15   18.88
   7  -1   0  166.09    8.59
   7  -1   0  161.23    8.53
  -7  -1   0  168.85    8.58
   7   1   0  172.97    8.59
   7   1   0  173.62    8.53
  -7   1   0  167.23    8.59
   9  -1   0   40.36    2.08
   9  -1   0   40.99    2.07
  -9  -1   0   42.44    2.08
   9  -1   0   37.77    2.05
  -9  -1   0   39.11    2.14
  -9   1   0   37.75    2.08
   9   1   0   40.51    2.07
  11  -1   0   18.13    0.95
 -11  -1   0   18.39    0.99
  11  -1   0   17.23    1.06
  11  -1   0   19.16    0.99
  11  -1   0   16.90    0.98
 -11  -1   0   19.89    1.07
 -11   1   0   16.60    0.99
 -11   1   0   17.01    1.06
  11   1   0   18.48    1.06
  11   1   0   17.26    0.98
 -13  -1   0   76.66    4.28
  13  -1   0   83.19    4.19
  13  -1   0   88.33    4.21
  13  -1   0   80.26    4.16
  13  -1   0   81.77    4.30
 -13  -1   0   82.37    4.20
  13   1   0   83.59    4.20
 -13   1   0   74.57    4.20
  15  -1   0   11.58    0.77
  15  -1   0   10.34    0.67
 -15  -1   0   10.75    0.76
  15  -1   0   10.87    0.66
  15  -1   0   11.31    0.62
 -15   1   0   11.67    0.69
  15   1   0   10.37    0.75
  15   1   0   10.42    0.66
  17  -1   0   21.57    1.20
  17  -1   0   21.43    1.33
 -17  -1   0   20.94    1.33
  17  -1   0   21.47    1.16
  17  -1   0   21.14    1.21
 -17  -1   0   20.70    1.22
 -17   1   0   21.74    1.23
  17   1   0   23.11    1.21
  17   1   0   20.58    1.32
 -19  -1   0    5.54    0.55
  19  -1   0    5.62    0.43
  19  -1   0    5.68    0.38
 -19  -1   0    5.97    0.46
  19   1   0    6.39    0.44
 -19   1   0    6.18    0.48
 -21  -1   0   32.48    1.78
  21  -1   0   32.74    1.75
  21  -1   0   31.17    1.69
 -21  -1   0   30.48    1.91
 -21   1   0   31.77    1.92
 -23  -1   0    0.01    0.20
 -23  -1   0    0.20    0.16
  23  -1   0    0.24    0.09
  23  -1   0    0.28    0.15
 -23   1   0    0.23    0.23
 -23   1   0    0.26    0.19
  23   1   0    0.17    0.13
 -25  -1   0    0.21    0.18
  25  -1   0    0.00    0.13
 -25  -1   0    0.22    0.24
  25  -1   0   -0.04    0.09
 -25   1   0   -0.02    0.19
  25   1   0   -0.02    0.12
  25   1   0    0.00    0.08
 -25   1   0    0.01    0.21
 -27  -1   0    1.17    0.38
 -27  -1   0    1.81    0.31
  27  -1   0    1.51    0.26
  27   1   0    1.31    0.19
  27   1   0    1.21    0.23
 -27   1   0    1.38    0.31
 -27   1   0    1.07    0.36
  29  -1   0    0.36    0.21
 -29  -1   0    0.28    0.31
 -29  -1   0    0.41    0.26
  29   1   0    0.54    0.21
 -29   1   0    0.40    0.28
 -29   1   0    0.77    0.36
  31  -1   0    6.19    0.52
 -31  -1   0    5.17    0.60
 -31  -1   0    4.40    0.70
 -31   1   0    4.98    0.62
  31   1   0    5.58    0.51
 -33  -1   0    4.87    0.74
  33  -1   0    4.59    0.50
 -33  -1   0    5.81    0.60
  33   1   0    4.49    0.47
 -33   1   0    5.71    0.79
 -33   1   0    4.22    0.65
  35  -1   0    0.54    0.23
 -35  -1   0    0.30    0.31
 -35  -1   0    0.35    0.37
 -35   1   0    0.24    0.29
  35   1   0    0.52    0.24
 -35   1   0    0.14    0.37
  37  -1   0    0.72    0.28
 -37  -1   0    0.35    0.34
 -37  -1   0    0.66    0.44
  37   1   0    0.46    0.25
 -37   1   0    0.09    0.34
 -37   1   0    0.46    0.42
 -39  -1   0    6.34    0.97
  39  -1   0    6.23    0.62
  39  -1   0    5.34    0.60
 -39  -1   0    5.53    0.71
 -39   1   0    5.20    0.70
 -39   1   0    4.97    0.87
  39   1   0    5.68    0.57
  39   1   0    5.42    0.58
 -41  -1   0    6.91    1.00
 -41  -1   0    4.51    0.67
  41  -1   0    7.08    0.66
  41  -1   0    5.19    0.62
  41   1   0    6.21    0.61
  41   1   0    6.36    0.62
 -41   1   0    4.54    0.88
 -41   1   0    5.49    0.74
  43  -1   0    1.33    0.38
 -43  -1   0    1.82    0.47
  43  -1   0    1.54    0.38
 -43  -1   0    0.26    0.50
 -43   1   0    0.71    0.56
 -43   1   0    0.47    0.41
  43   1   0    1.28    0.35
  43   1   0    0.96    0.31
  45  -1   0    3.66    0.54
 -45  -1   0    3.26    0.80
 -45  -1   0    5.21    0.69
  45  -1   0    4.57    0.59
 -45   1   0    3.16    0.64
  45   1   0    4.03    0.47
  45   1   0    4.04    0.54
 -45   1   0    3.71    0.85
  45   1   0    5.08    0.58
 -47  -1   0    0.85    0.57
  47  -1   0    0.81    0.35
 -47  -1   0    0.20    0.38
  47  -1   0    0.31    0.31
  47   1   0    0.06    0.27
  47   1   0   -0.01    0.25
  47   1   0    0.17    0.19
 -49  -1   0   -0.21    0.40
  49  -1   0    0.41    0.35
 -49  -1   0    0.69    0.58
  49   1   0   -0.04    0.29
 -49   1   0    0.51    0.43
  49   1   0    0.22    0.20
  51  -1   0    0.58    0.35
  51  -1   0   -0.13    0.32
 -51  -1   0   -0.02    0.40
 -51   1   0    0.15    0.47
  51   1   0    0.54    0.28
  51   1   0    0.04    0.29
  51   1   0   -0.11    0.30
  53  -1   0   -0.38    0.31
 -53  -1   0   -0.53    0.43
 -53   1   0    0.66    0.46
  53   1   0    0.19    0.32
  53   1   0    0.33    0.35
  53   1   0    0.13    0.25
  55  -1   0    1.94    0.50
 -55  -1   0    2.11    0.63
  55  -1   0    2.66    0.53
  55   1   0    2.06    0.45
  55   1   0    1.86    0.45
  55   1   0    1.61    0.43
   0  -2   0  115.13    5.80
   0   2   0  114.40    5.79
  -2  -2   0   15.44    0.83
  -2  -2   0   15.23    0.83
   2  -2   0   17.56    0.86
  -2  -2   0   15.01    0.84
   2  -2   0   15.09    0.85
   2  -2   0   15.51    0.84
  -2   2   0   17.05    0.86
   2   2   0   15.86    0.84
   2   2   0   16.70    0.83
  -2   2   0   17.96    0.85
   2   2   0   17.28    0.86
   2   2   0   17.24    0.84
   4  -2   0    0.02    0.05
  -4  -2   0    0.12    0.04
   4  -2   0    0.07    0.04
  -4  -2   0    0.15    0.03
  -4  -2   0    0.04    0.07
   4   2   0    0.16    0.07
  -4   2   0    0.08    0.05
   4   2   0    0.13    0.04
   4   2   0    0.18    0.04
   4   2   0    0.20    0.05
  -4   2   0    0.11    0.06
   4   2   0    0.07    0.04
   4   2   0    0.10    0.03
  -6  -2   0    0.06    0.04
  -6  -2   0    0.05    0.06
   6  -2   0    0.14    0.05
   6  -2   0    0.18    0.10
  -6  -2   0   -0.01    0.08
   6  -2   0    0.05    0.07
   6   2   0    0.01    0.03
   6   2   0    0.02    0.05
   6   2   0    0.05    0.08
  -6   2   0    0.06    0.07
  -6   2   0    0.06    0.09
  -6   2   0    0.05    0.06
   6   2   0    0.04    0.03
  -6   2   0    0.15    0.08
   8  -2   0   20.01    1.11
   8  -2   0   22.04    1.19
  -8  -2   0   21.96    1.18
  -8  -2   0   20.16    1.10
   8  -2   0   20.57    1.11
   8  -2   0   21.41    1.09
   8   2   0   21.95    1.11
   8   2   0   19.21    1.07
  -8   2   0   18.64    1.17
   8   2   0   20.18    1.16
  -8   2   0   22.20    1.10
  -8   2   0   20.90    1.12
  -8   2   0   19.87    1.11
  10  -2   0   20.10    1.06
 -10  -2   0   20.14    1.13
 -10  -2   0   18.91    1.05
  10  -2   0   18.57    1.06
  10  -2   0   20.29    1.15
  10  -2   0   19.60    1.03
 -10   2   0   18.68    1.04
 -10   2   0   20.26    1.06
 -10   2   0   19.93    1.15
  10   2   0   19.86    1.05
 -10   2   0   19.46    1.07
  10   2   0   18.74    1.02
  10   2   0   18.18    1.12
  12  -2   0   32.54    1.80
  12  -2   0   36.23    1.91
  12  -2   0   35.20    1.81
 -12  -2   0   33.96    1.80
 -12  -2   0   35.02    1.89
  12  -2   0   33.00    1.76
 -12   2   0   32.16    1.79
  12   2   0   32.86    1.88
  12   2   0   32.82    1.79
 -12   2   0   35.29    1.82
  14  -2   0    0.21    0.14
  14  -2   0    0.15    0.07
 -14  -2   0   -0.05    0.10
 -14  -2   0    0.15    0.16
  14  -2   0    0.06    0.09
  14  -2   0    0.23    0.10
  14   2   0    0.00    0.08
 -14   2   0   -0.08    0.13
 -14   2   0    0.05    0.11
  14   2   0    0.00    0.10
  16  -2   0    3.53    0.24
 -16  -2   0    3.12    0.37
  16  -2   0    3.09    0.36
 -16  -2   0    2.64    0.29
  16  -2   0    3.49    0.29
  16  -2   0    2.78    0.27
  16   2   0    2.51    0.33
 -16   2   0    2.83    0.31
  16   2   0    3.06    0.27
 -16   2   0    2.72    0.37
 -18  -2   0   31.66    1.88
  18  -2   0   34.48    1.87
 -18  -2   0   35.58    2.02
 -18   2   0   36.86    1.92
 -18   2   0   33.65    2.02
  18   2   0   35.01    2.01
  18   2   0   34.84    1.87
 -20  -2   0    2.38    0.39
 -20  -2   0    2.36    0.30
  20  -2   0    2.48    0.27
  20  -2   0    2.43    0.21
  20   2   0    1.99    0.25
 -20   2   0    2.47    0.32
 -20   2   0    3.03    0.44
 -22  -2   0    4.64    0.53
  22  -2   0    3.90    0.31
 -22  -2   0    3.90    0.41
  22  -2   0    4.76    0.39
 -22   2   0    4.34    0.50
 -22   2   0    4.66    0.46
 -24  -2   0   10.18    0.76
 -24  -2   0   10.93    0.90
  24  -2   0   10.50    0.72
 -24   2   0   12.26    0.95
 -24   2   0   10.56    0.79
 -26  -2   0    5.43    0.53
  26  -2   0    5.16    0.47
 -26  -2   0    6.25    0.67
 -26   2   0    4.65    0.65
 -26   2   0    6.29    0.58
 -28  -2   0    1.40    0.40
  28  -2   0    1.37    0.28
 -28  -2   0    1.33    0.31
  28   2   0    1.34    0.24
 -28   2   0    0.86    0.30
 -28   2   0    1.07    0.37
 -30  -2   0   15.49    1.04
  30  -2   0   15.32    0.98
 -30  -2   0   14.45    1.20
 -30   2   0   12.62    1.02
  30   2   0   15.12    0.95
 -30   2   0   14.02    1.21
 -32  -2   0    2.12    0.41
  32  -2   0    2.22    0.37
 -32  -2   0    2.45    0.64
  32   2   0    2.42    0.35
 -32   2   0    2.68    0.57
  34  -2   0    8.20    0.68
 -34  -2   0    6.43    0.91
 -34   2   0    7.92    0.78
 -34   2   0    7.75    0.95
  34   2   0    8.07    0.65
 -36  -2   0    0.60    0.34
 -36  -2   0    0.23    0.40
  36  -2   0    0.87    0.27
 -36   2   0    0.12    0.34
 -36   2   0    0.63    0.44
 -38  -2   0    0.82    0.37
  38  -2   0    0.56    0.29
 -38  -2   0    0.46    0.44
  38  -2   0    0.31    0.26
 -38   2   0    0.59    0.36
 -38   2   0    0.86    0.46
  38   2   0   -0.02    0.23
 -40  -2   0    0.64    0.48
  40  -2   0    0.83    0.30
 -40  -2   0    0.89    0.40
  40  -2   0    1.54    0.37
  40   2   0    0.97    0.20
 -40   2   0    0.38    0.45
 -40   2   0    0.64    0.40
  40   2   0    0.69    0.27
  40   2   0    0.74    0.28
  42  -2   0    4.53    0.56
 -42  -2   0    3.36    0.71
  42  -2   0    3.58    0.51
 -42  -2   0    2.98    0.56
 -42   2   0    2.21    0.55
  42   2   0    3.47    0.49
  42   2   0    4.00    0.38
  44  -2   0    0.62    0.35
 -44  -2   0    1.47    0.61
  44  -2   0    1.31    0.36
 -44  -2   0    1.04    0.43
  44   2   0    0.80    0.31
  44   2   0    1.13    0.24
  44   2   0    1.13    0.33
 -44   2   0    0.69    0.44
  46  -2   0    0.88    0.35
 -46  -2   0    1.09    0.45
  46  -2   0    0.88    0.38
  46   2   0    1.27    0.34
 -46   2   0   -0.31    0.44
  46   2   0    0.48    0.21
  46   2   0    0.13    0.28
 -48  -2   0   11.33    1.45
  48  -2   0   12.93    1.19
  48  -2   0   14.28    1.07
 -48  -2   0   13.56    1.36
  48   2   0   13.52    0.91
  48   2   0   12.69    0.95
  48   2   0   12.90    0.99
  48   2   0   12.57    1.00
 -48   2   0   10.36    1.14
 -50  -2   0   -0.36    0.41
  50  -2   0    0.91    0.37
  50  -2   0    0.31    0.34
 -50  -2   0    0.67    0.62
  50   2   0    0.50    0.27
  50   2   0    0.23    0.18
 -50   2   0   -0.19    0.43
  52  -2   0   -0.26    0.31
  52  -2   0    0.15    0.33
  52   2   0    0.21    0.30
 -52   2   0    0.19    0.40
  52   2   0    0.43    0.30
  54  -2   0    0.45    0.38
 -54  -2   0    1.60    0.58
  54  -2   0    1.30    0.41
  54   2   0    0.74    0.38
 -54   2   0    1.45    0.58
  54   2   0    0.92    0.38
  54   2   0    1.43    0.33
  56  -2   0    0.42    0.45
 -56  -2   0   -0.13    0.50
  56  -2   0   -0.43    0.31
  56   2   0   -0.18    0.26
  56   2   0    0.63    0.37
  56   2   0    0.13    0.33
  -1  -3   0  206.89   10.36
   1  -3   0  202.99   10.35
   1  -3   0  204.20   10.38
  -1  -3   0  202.99   10.35
   1   3   0  208.27   10.37
  -3  -3   0   92.83    4.77
  -3  -3   0   89.32    4.75
   3  -3   0   93.38    4.77
   3  -3   0   92.18    4.77
  -3  -3   0  102.30    4.79
   3  -3   0   98.87    4.80
   3  -3   0   86.96    4.77
   3   3   0   95.28    4.79
   3   3   0   90.94    4.75
   3   3   0   85.88    4.76
  -3   3   0  103.29    4.78
  -3   3   0  101.90    4.80
   3   3   0   89.93    4.77
  -5  -3   0  154.41    8.43
  -5  -3   0  156.66    8.40
  -5  -3   0  170.95    8.49
   5  -3   0  180.41    8.43
   5  -3   0  169.60    8.44
  -5  -3   0  165.22    8.41
  -5   3   0  169.34    8.44
   5   3   0  161.81    8.40
   5   3   0  156.86    8.43
  -5   3   0  170.93    8.43
   5   3   0  167.82    8.41
   5   3   0  172.82    8.43
   7  -3   0   35.21    1.86
   7  -3   0   36.37    1.93
  -7  -3   0   33.61    1.90
  -7  -3   0   34.29    1.82
   7  -3   0   36.54    1.83
  -7   3   0   34.65    1.84
   7   3   0   37.57    1.85
  -7   3   0   35.29    1.85
   7   3   0   34.78    1.82
   7   3   0   34.07    1.81
   7   3   0   37.65    1.85
   7   3   0   34.84    1.81
   7   3   0   35.73    1.91
  -7   3   0   34.99    1.86
   9  -3   0    0.63    0.16
   9  -3   0    0.73    0.12
  -9  -3   0    1.04    0.18
   9   3   0    0.81    0.16
  -9   3   0    1.13    0.13
  11  -3   0   14.42    0.72
 -11  -3   0   12.68    0.74
 -11  -3   0   12.90    0.82
  11  -3   0   11.21    0.81
  11  -3   0   12.51    0.75
  11   3   0   12.65    0.82
  11   3   0   11.87    0.73
 -11   3   0   13.15    0.85
 -11   3   0   13.49    0.82
 -11   3   0   13.01    0.74
  11   3   0   12.90    0.70
 -11   3   0   13.84    0.73
  13  -3   0   35.74    1.90
  13  -3   0   36.79    2.01
  13  -3   0   37.86    1.86
 -13  -3   0   37.08    1.89
 -13  -3   0   34.87    1.98
  13  -3   0   36.01    1.90
  13   3   0   35.58    1.84
  13   3   0   35.26    1.99
 -13   3   0   31.62    1.99
 -13   3   0   35.72    1.93
 -13   3   0   35.85    1.87
  13   3   0   33.54    1.88
 -13   3   0   34.78    1.91
  15  -3   0  258.08   12.84
  15  -3   0  262.32   12.84
 -15  -3   0  257.66   12.94
  15  -3   0  232.81   12.95
 -15  -3   0  253.25   12.83
  15  -3   0  246.49   12.82
  15   3   0  252.17   12.94
  15   3   0  257.79   12.77
 -15   3   0  248.24   12.83
  15   3   0  254.30   12.82
 -17  -3   0   29.58    1.74
  17  -3   0   28.32    1.57
  17  -3   0   30.63    1.63
 -17  -3   0   32.15    1.63
  17   3   0   28.82    1.74
  17   3   0   28.61    1.61
 -17   3   0   28.18    1.65
  17   3   0   29.74    1.56
  19  -3   0    3.47    0.27
 -19  -3   0    3.70    0.44
 -19  -3   0    3.69    0.34
  19  -3   0    4.19    0.35
 -19   3   0    3.65    0.38
  19   3   0    3.23    0.25
 -19   3   0    3.53    0.45
  19   3   0    2.94    0.30
 -21  -3   0    2.04    0.29
  21  -3   0    2.26    0.29
 -21  -3   0    1.99    0.39
  21  -3   0    1.65    0.20
 -21   3   0    2.90    0.36
 -21   3   0    2.32    0.41
 -23  -3   0    0.07    0.17
 -23  -3   0    0.03    0.21
  23  -3   0    0.14    0.15
  23   3   0    0.04    0.08
 -23   3   0    0.13    0.22
 -23   3   0    0.10    0.19
 -25  -3   0    0.76    0.24
  25  -3   0    0.47    0.20
 -25  -3   0    0.74    0.32
 -25   3   0    0.94    0.27
  25   3   0    0.85    0.15
 -25   3   0    0.83    0.32
 -27  -3   0    0.08    0.20
  27  -3   0    0.07    0.16
 -27   3   0   -0.08    0.26
 -27   3   0    0.30    0.26
  27   3   0    0.10    0.10
 -29  -3   0    4.39    0.66
  29  -3   0    4.06    0.47
  29   3   0    4.28    0.34
 -29   3   0    4.19    0.54
 -29   3   0    4.95    0.71
 -31  -3   0    2.97    0.59
  31  -3   0    3.24    0.43
 -31  -3   0    4.30    0.52
  31   3   0    3.73    0.32
  31   3   0    4.42    0.43
 -31   3   0    3.56    0.66
 -33  -3   0   11.37    1.10
  33  -3   0   11.29    0.84
 -33  -3   0   10.55    0.87
 -33   3   0   10.98    0.92
 -33   3   0   12.04    1.15
  33   3   0   10.82    0.69
  33   3   0   10.84    0.79
  35  -3   0    2.16    0.39
 -35  -3   0    2.52    0.46
 -35  -3   0    2.45    0.60
  35  -3   0    2.28    0.38
  35   3   0    2.31    0.28
 -35   3   0    2.40    0.49
  35   3   0    2.63    0.38
 -35   3   0    2.00    0.58
 -37  -3   0    3.66    0.75
  37  -3   0    4.37    0.53
 -37  -3   0    4.15    0.56
  37  -3   0    3.42    0.48
 -37   3   0    3.56    0.62
 -37   3   0    3.21    0.75
  37   3   0    4.13    0.50
  37   3   0    4.47    0.38
  39  -3   0    2.39    0.41
 -39  -3   0    1.38    0.56
  39  -3   0    1.79    0.40
 -39  -3   0    1.43    0.42
  39   3   0    1.94    0.33
  39   3   0    1.73    0.26
  39   3   0    1.54    0.34
 -39   3   0    1.27    0.48
 -41  -3   0   -0.04    0.41
  41  -3   0   -0.27    0.27
  41  -3   0   -0.28    0.24
 -41  -3   0    0.53    0.36
  41   3   0    0.06    0.24
 -41   3   0    0.47    0.40
  41   3   0    0.38    0.27
  41   3   0    0.15    0.15
  43  -3   0    5.42    0.64
 -43  -3   0    5.72    0.73
 -43  -3   0    7.08    1.05
  43  -3   0    5.82    0.69
  43   3   0    5.55    0.59
  43   3   0    5.65    0.62
  43   3   0    6.29    0.57
 -43   3   0    5.22    0.79
  43   3   0    6.09    0.48
 -45  -3   0    3.26    0.61
  45  -3   0    2.80    0.51
  45  -3   0    3.48    0.56
 -45  -3   0    3.09    0.74
 -45   3   0    3.96    0.68
  45   3   0    3.23    0.49
  45   3   0    3.03    0.35
  45   3   0    4.22    0.51
  45   3   0    4.00    0.47
  47  -3   0    0.17    0.36
 -47  -3   0   -0.80    0.53
 -47  -3   0    0.10    0.38
  47  -3   0    0.90    0.33
  47   3   0    0.40    0.28
 -47   3   0   -0.02    0.47
  47   3   0    0.07    0.22
  47   3   0    0.28    0.28
  47   3   0    0.19    0.17
  49  -3   0    0.12    0.32
  49  -3   0    0.43    0.38
 -49  -3   0    0.29    0.53
 -49   3   0    0.36    0.48
  49   3   0    0.27    0.22
  49   3   0   -0.07    0.26
  49   3   0    0.25    0.29
  51  -3   0    0.57    0.42
 -51  -3   0   -0.19    0.43
  51  -3   0   -0.34    0.30
 -51  -3   0    1.09    0.65
  51   3   0    0.30    0.31
 -51   3   0    0.33    0.49
  51   3   0    0.23    0.27
  51   3   0    0.74    0.31
  53  -3   0    0.26    0.39
  53  -3   0    0.77    0.37
 -53  -3   0    0.12    0.63
 -53  -3   0    0.51    0.45
  53   3   0   -0.36    0.31
  53   3   0    0.35    0.27
 -53   3   0   -0.38    0.47
  55  -3   0    0.34    0.42
  55  -3   0    0.85    0.42
 -55  -3   0    0.51    0.51
  55   3   0    1.16    0.38
 -55   3   0    0.80    0.55
  55   3   0    0.36    0.34
  55   3   0    0.31    0.27
   0  -4   0  149.03    7.47
   0  -4   0  140.56    7.47
   0  -4   0  152.87    7.46
   0  -4   0  136.61    7.49
   0   4   0  157.86    7.48
   0   4   0  155.51    7.49
   0   4   0  146.76    7.46
   0   4   0  140.93    7.46
  -2  -4   0  508.45   26.02
  -2  -4   0  520.58   26.11
   2  -4   0  527.75   25.98
   2  -4   0  539.17   26.03
  -2  -4   0  517.16   26.11
  -2  -4   0  542.82   25.86
   2  -4   0  482.91   26.10
   2  -4   0  475.33   26.09
   2   4   0  465.67   26.02
  -2   4   0  484.62   26.10
  -2   4   0  541.55   26.17
   2   4   0  494.67   25.84
   2   4   0  526.57   26.09
  -2   4   0  485.62   25.93
   4  -4   0   62.62    3.26
  -4  -4   0   61.57    3.21
  -4  -4   0   62.82    3.21
  -4  -4   0   65.11    3.23
  -4  -4   0   63.07    3.25
   4  -4   0   61.42    3.23
   4   4   0   65.55    3.21
   4   4   0   60.55    3.23
   4   4   0   60.75    3.20
  -4   4   0   64.20    3.26
   4   4   0   67.55    3.25
  -6  -4   0   -0.01    0.07
   6  -4   0    0.08    0.05
  -6  -4   0    0.08    0.04
  -6  -4   0    0.14    0.11
   6  -4   0    0.00    0.06
   6  -4   0    0.04    0.05
  -6  -4   0    0.01    0.04
  -6  -4   0    0.06    0.03
   6   4   0    0.08    0.07
   6   4   0    0.10    0.05
   6   4   0    0.01    0.03
   6   4   0    0.08    0.03
  -6   4   0    0.08    0.06
   8  -4   0   50.16    2.58
  -8  -4   0   46.39    2.67
  -8  -4   0   50.75    2.57
   8  -4   0   47.76    2.69
   8  -4   0   51.81    2.62
   8   4   0   51.09    2.55
   8   4   0   51.22    2.57
  -8   4   0   50.79    2.61
  -8   4   0   51.31    2.59
   8   4   0   47.20    2.67
   8   4   0   51.15    2.56
   8   4   0   50.49    2.60
 -10  -4   0   51.76    2.85
  10  -4   0   54.72    2.88
 -10  -4   0   52.52    2.73
  10  -4   0   56.32    2.75
  10  -4   0   51.59    2.78
 -10   4   0   53.82    2.78
 -10   4   0   48.53    2.79
  10   4   0   52.16    2.76
 -10   4   0   57.44    2.76
  10   4   0   51.93    2.85
  10   4   0   53.28    2.72
  10   4   0   53.74    2.76
  10   4   0   51.81    2.71
  10   4   0   54.50    2.73
  12  -4   0   97.09    4.82
  12  -4   0   95.12    4.94
 -12  -4   0   92.54    4.91
  12  -4   0   96.63    4.82
 -12  -4   0   93.21    4.80
  12   4   0   96.95    4.80
  12   4   0   87.82    4.74
  12   4   0   93.18    4.75
  12   4   0   91.18    4.76
 -12   4   0   87.51    4.79
  12   4   0   91.55    4.91
 -12   4   0  101.37    4.84
 -12   4   0   90.45    4.81
 -14  -4   0   70.38    3.94
 -14  -4   0   78.72    4.07
  14  -4   0   79.57    3.96
  14  -4   0   80.15    3.92
  14   4   0   74.38    3.88
  14   4   0   77.28    3.89
 -14   4   0   73.79    3.95
  14   4   0   79.83    3.90
  14   4   0   70.41    3.93
 -16  -4   0   49.96    2.81
  16  -4   0   53.84    2.83
 -16  -4   0   54.68    2.95
 -16   4   0   55.10    2.86
  16   4   0   53.48    2.76
  16   4   0   54.65    2.86
  16   4   0   52.04    2.75
 -16   4   0   56.21    2.80
  16   4   0   50.30    2.94
 -18  -4   0   17.90    1.12
 -18  -4   0   14.80    0.97
  18  -4   0   17.84    0.94
  18  -4   0   16.60    0.99
  18   4   0   17.31    0.91
 -18   4   0   16.38    1.02
  18   4   0   16.25    0.97
  18   4   0   16.23    1.20
  18   4   0   16.39    0.91
  20  -4   0    0.15    0.14
 -20  -4   0    0.29    0.20
 -20  -4   0    0.31    0.16
  20   4   0    0.12    0.11
 -20   4   0   -0.06    0.16
 -20   4   0    0.22    0.22
  22  -4   0    4.38    0.42
 -22  -4   0    3.62    0.40
 -22  -4   0    5.13    0.56
  22   4   0    4.68    0.32
 -22   4   0    4.91    0.58
 -22   4   0    4.18    0.47
  24  -4   0    0.40    0.19
 -24  -4   0    0.17    0.18
 -24  -4   0    0.44    0.27
 -24   4   0    0.10    0.25
 -24   4   0    0.25    0.23
  24   4   0    0.15    0.10
 -26  -4   0   30.95    1.98
 -26  -4   0   30.51    1.79
  26  -4   0   32.03    1.79
 -26   4   0   29.02    1.83
  26   4   0   31.96    1.68
 -26   4   0   32.47    2.05
 -28  -4   0    0.25    0.29
 -28  -4   0    0.47    0.24
  28  -4   0    0.35    0.21
 -28   4   0    0.68    0.36
 -28   4   0    0.28    0.27
  28   4   0    0.37    0.12
 -30  -4   0    4.83    0.55
 -30  -4   0    4.75    0.72
  30  -4   0    5.38    0.54
  30   4   0    5.63    0.40
 -32  -4   0    0.96    0.41
 -32  -4   0    0.48    0.27
  32  -4   0    0.09    0.24
  32   4   0    0.34    0.14
 -32   4   0    0.46    0.31
 -34  -4   0    3.49    0.67
 -34  -4   0    3.68    0.52
  34  -4   0    4.67    0.52
  34  -4   0    4.46    0.51
  34   4   0    3.67    0.45
 -34   4   0    4.08    0.59
  34   4   0    4.61    0.36
 -36  -4   0   16.46    1.39
 -36  -4   0   14.80    1.13
  36  -4   0   16.97    1.11
  36  -4   0   14.84    1.10
  36   4   0   16.62    0.99
  36   4   0   15.95    0.94
 -36   4   0   13.74    1.18
 -38  -4   0   17.03    1.60
  38  -4   0   19.77    1.34
  38  -4   0   20.84    1.36
 -38  -4   0   23.27    1.45
  38   4   0   21.30    1.18
 -38   4   0   18.22    1.49
  38   4   0   20.49    1.31
  38   4   0   20.72    1.23
  40  -4   0    1.83    0.41
  40  -4   0    1.98    0.43
 -40  -4   0    2.89    0.50
 -40  -4   0    1.97    0.59
  40   4   0    2.70    0.36
 -40   4   0    1.75    0.54
  40   4   0    1.97    0.39
  40   4   0    2.09    0.27
  40   4   0    1.99    0.35
 -42  -4   0    0.50    0.47
 -42  -4   0    0.24    0.34
  42  -4   0   -0.02    0.28
  42  -4   0    0.47    0.29
  42   4   0    0.26    0.25
  42   4   0   -0.09    0.22
 -42   4   0    0.56    0.42
  42   4   0    0.05    0.15
  42   4   0    0.16    0.21
  44  -4   0    3.78    0.55
 -44  -4   0    3.93    0.60
 -44  -4   0    3.53    0.81
  44  -4   0    4.09    0.58
  44   4   0    4.44    0.54
 -44   4   0    2.90    0.63
  44   4   0    4.45    0.40
  44   4   0    4.48    0.52
  44   4   0    4.08    0.47
 -46  -4   0    2.66    0.57
  46  -4   0    2.21    0.59
  46  -4   0    2.77    0.54
  46   4   0    4.08    0.51
  46   4   0    3.60    0.35
 -46   4   0    3.17    0.80
  46   4   0    4.07    0.48
  46   4   0    3.96    0.53
  48  -4   0    3.59    0.59
  48  -4   0    3.54    0.60
 -48  -4   0    4.20    0.94
 -48  -4   0    4.29    0.71
  48   4   0    4.02    0.37
  48   4   0    5.24    0.55
  48   4   0    4.14    0.55
  48   4   0    3.27    0.49
 -48   4   0    5.17    0.81
 -50  -4   0    2.04    0.55
  50  -4   0    1.70    0.44
 -50  -4   0    2.27    0.73
  50  -4   0    2.20    0.48
 -50   4   0    2.30    0.62
  50   4   0    1.96    0.42
  50   4   0    1.10    0.33
  52  -4   0    3.84    0.64
 -52  -4   0    3.15    0.97
 -52  -4   0    3.30    0.71
  52  -4   0    6.22    0.75
  52   4   0    4.36    0.59
  52   4   0    5.24    0.53
  52   4   0    5.70    0.64
 -52   4   0    5.58    0.87
 -54  -4   0    4.23    0.93
  54  -4   0    2.63    0.50
  54  -4   0    2.42    0.55
 -54  -4   0    3.08    0.64
  54   4   0    1.92    0.43
  54   4   0    2.24    0.45
 -54   4   0    3.08    0.73
   1  -5   0    4.98    0.32
  -1  -5   0    5.35    0.32
  -1  -5   0    5.06    0.30
  -1  -5   0    5.15    0.31
  -1  -5   0    5.75    0.36
   1  -5   0    4.99    0.31
   1  -5   0    5.77    0.36
   1  -5   0    5.52    0.32
  -1   5   0    5.23    0.32
   1   5   0    4.72    0.30
  -1   5   0    5.77    0.35
   1   5   0    5.44    0.30
   1   5   0    4.77    0.32
   1   5   0    4.88    0.34
   3  -5   0   28.49    1.49
  -3  -5   0   26.99    1.50
   3  -5   0   26.94    1.50
  -3  -5   0   26.69    1.47
   3  -5   0   28.70    1.50
  -3  -5   0   28.71    1.48
   3  -5   0   27.98    1.53
   3   5   0   27.88    1.50
  -3   5   0   30.68    1.51
   3   5   0   30.17    1.47
  -3   5   0   31.33    1.53
   3   5   0   27.45    1.47
   3   5   0   30.13    1.52
   5  -5   0   51.90    2.94
   5  -5   0   52.71    2.94
  -5  -5   0   62.10    2.92
  -5  -5   0   56.22    2.94
  -5  -5   0   59.68    2.92
   5  -5   0   62.23    2.96
   5   5   0   58.72    2.94
   5   5   0   58.32    2.91
   5   5   0   55.19    2.96
  -5   5   0   56.14    2.97
   5   5   0   56.12    2.91
   7  -5   0  204.34    9.67
   7  -5   0  198.07    9.70
  -7  -5   0  186.74    9.62
  -7  -5   0  189.45    9.62
   7  -5   0  201.15    9.66
  -7  -5   0  200.54    9.77
  -7  -5   0  190.97    9.65
   7   5   0  177.98    9.67
  -7   5   0  181.98    9.68
  -7   5   0  174.99    9.66
   7   5   0  179.53    9.64
   7   5   0  194.93    9.61
   7   5   0  194.43    9.62
   9  -5   0   37.96    1.90
   9  -5   0   38.83    1.93
  -9  -5   0   39.24    2.01
  -9  -5   0   33.57    1.87
   9  -5   0   32.86    1.88
   9   5   0   36.02    1.90
  -9   5   0   34.52    1.91
   9   5   0   35.65    1.83
  -9   5   0   38.87    1.90
  -9   5   0   33.18    1.92
   9   5   0   36.50    1.86
   9   5   0   32.83    1.89
   9   5   0   36.36    1.84
 -11  -5   0   54.13    2.77
  11  -5   0   56.84    2.78
 -11  -5   0   55.40    2.91
  11  -5   0   51.98    2.82
  11   5   0   50.64    2.76
  11   5   0   54.59    2.91
  11   5   0   55.18    2.75
  11   5   0   53.39    2.73
 -11   5   0   52.27    2.82
  11   5   0   54.06    2.80
 -11   5   0   51.02    2.79
  13  -5   0   22.26    1.36
 -13  -5   0   21.89    1.33
  13  -5   0   22.08    1.20
  13  -5   0   20.32    1.24
  13  -5   0   21.95    1.20
 -13   5   0   19.95    1.21
  13   5   0   21.44    1.40
 -13   5   0   24.29    1.28
 -13   5   0   22.27    1.24
  13   5   0   24.62    1.23
  13   5   0   22.62    1.18
  13   5   0   22.62    1.17
  13   5   0   22.06    1.15
  13   5   0   20.29    1.22
  15  -5   0   57.18    2.98
  15  -5   0   55.29    2.92
 -15  -5   0   58.95    3.10
  15   5   0   50.72    3.06
  15   5   0   60.93    3.01
 -15   5   0   54.72    2.94
  15   5   0   57.86    2.90
  15   5   0   53.22    2.94
  15   5   0   57.18    2.90
  15   5   0   55.71    2.88
 -17  -5   0   50.36    2.73
  17  -5   0   45.96    2.60
 -17  -5   0   49.39    2.59
 -17   5   0   51.26    2.58
  17   5   0   44.57    2.52
  17   5   0   49.01    2.51
  17   5   0   44.49    2.71
  17   5   0   49.42    2.58
 -17   5   0   51.07    2.64
  17   5   0   50.36    2.58
 -19  -5   0  116.56    5.96
 -19  -5   0  103.51    5.78
  19  -5   0  118.12    5.82
  19   5   0  110.28    5.78
 -19   5   0  100.04    5.82
  19   5   0  114.21    5.73
  19   5   0  115.52    5.71
  19   5   0  117.23    5.72
 -21  -5   0  104.07    5.74
 -21  -5   0  110.45    5.59
  21  -5   0  108.37    5.61
  21   5   0  110.84    5.50
 -21   5   0   99.92    5.62
  21   5   0  110.74    5.50
 -23  -5   0   -0.08    0.20
  23  -5   0    0.03    0.18
 -23  -5   0    0.05    0.19
  23   5   0   -0.05    0.10
  23   5   0    0.05    0.11
 -23   5   0    0.10    0.22
 -25  -5   0    8.72    0.81
 -25  -5   0    8.31    0.65
  25  -5   0    7.15    0.62
  25   5   0    8.27    0.51
 -25   5   0    8.48    0.72
  25   5   0    7.54    0.51
 -27  -5   0    0.28    0.21
 -27  -5   0    0.45    0.34
  27  -5   0    0.29    0.21
  27   5   0    0.41    0.14
 -27   5   0    0.60    0.31
 -29  -5   0    1.93    0.49
  29  -5   0    2.92    0.39
  29  -5   0    2.50    0.41
 -29  -5   0    2.62    0.39
  29   5   0    2.77    0.28
  29   5   0    2.41    0.25
  31  -5   0    9.06    0.75
 -31  -5   0    8.72    0.76
 -31  -5   0    9.09    1.08
  31  -5   0    9.10    0.74
  31   5   0    9.71    0.60
  31   5   0    9.09    0.61
 -31   5   0    9.38    0.84
 -33  -5   0    1.30    0.32
  33  -5   0    0.85    0.28
  33  -5   0    1.28    0.32
 -33  -5   0    0.34    0.37
 -33   5   0    0.68    0.40
  33   5   0    1.09    0.21
  33   5   0    1.02    0.18
  35  -5   0    1.47    0.35
  35  -5   0    1.76    0.38
 -35  -5   0    2.39    0.56
  35   5   0    2.29    0.30
  35   5   0    2.52    0.27
 -35   5   0    2.16    0.52
  37  -5   0    1.18    0.38
 -37  -5   0    0.77    0.47
  37  -5   0    0.86    0.32
 -37  -5   0    1.09    0.36
  37   5   0    0.96    0.20
 -37   5   0    0.71    0.43
  37   5   0    1.04    0.25
  39  -5   0   12.19    1.00
  39  -5   0   12.89    0.98
 -39  -5   0   12.14    1.02
 -39  -5   0   13.17    1.29
  39   5   0   11.93    0.92
  39   5   0   12.36    0.77
 -39   5   0   12.18    1.15
  39   5   0   12.31    0.84
  39   5   0   13.07    0.87
  41  -5   0    3.36    0.54
 -41  -5   0    2.73    0.50
 -41  -5   0    2.53    0.65
  41  -5   0    2.54    0.47
  41   5   0    3.01    0.31
  41   5   0    2.62    0.38
  41   5   0    3.28    0.41
 -41   5   0    3.22    0.63
  41   5   0    2.93    0.45
  43  -5   0    6.88    0.76
  43  -5   0    7.52    0.81
 -43  -5   0    7.34    0.84
 -43  -5   0    7.86    1.05
  43   5   0    8.12    0.72
  43   5   0    7.95    0.56
 -43   5   0    8.62    0.97
  43   5   0    6.46    0.67
  43   5   0    8.96    0.69
  45  -5   0    1.66    0.45
 -45  -5   0    1.07    0.44
 -45  -5   0    1.71    0.65
  45   5   0    1.63    0.34
  45   5   0    1.51    0.23
  45   5   0    1.00    0.35
  45   5   0    1.48    0.30
 -47  -5   0    1.95    0.70
  47  -5   0    2.30    0.50
 -47  -5   0    2.15    0.50
  47  -5   0    1.57    0.49
  47   5   0    2.58    0.41
  47   5   0    2.36    0.43
  47   5   0    2.28    0.28
  47   5   0    2.07    0.36
 -47   5   0    1.77    0.60
 -49  -5   0    0.81    0.56
  49  -5   0    0.01    0.34
  49  -5   0    0.52    0.37
  49   5   0   -0.21    0.26
  49   5   0   -0.38    0.25
  49   5   0    0.01    0.23
 -49   5   0    0.47    0.51
  51  -5   0    0.41    0.37
 -51  -5   0    0.34    0.39
 -51  -5   0    0.11    0.58
  51  -5   0    0.89    0.38
  51   5   0    0.02    0.31
 -51   5   0    0.54    0.47
  51   5   0    0.17    0.23
  51   5   0    0.27    0.33
 -53  -5   0   -0.20    0.53
  53  -5   0   -0.06    0.37
 -53  -5   0   -0.66    0.40
  53  -5   0   -0.55    0.35
 -53   5   0   -0.22    0.49
  53   5   0    0.60    0.29
 -55  -5   0    1.42    0.54
  55  -5   0    0.74    0.46
  55   5   0    1.41    0.37
  55   5   0    1.91    0.46
   0  -6   0  523.86   26.98
   0  -6   0  545.70   27.00
  -2  -6   0   71.76    3.50
  -2  -6   0   71.54    3.54
  -2  -6   0   66.80    3.48
   2  -6   0   66.60    3.60
  -2  -6   0   65.72    3.48
   2  -6   0   72.16    3.50
  -2   6   0   65.53    3.50
   2   6   0   68.25    3.47
   2   6   0   66.15    3.52
  -2   6   0   66.78    3.53
   4  -6   0   43.71    2.50
   4  -6   0   49.47    2.52
  -4  -6   0   46.88    2.49
  -4  -6   0   51.15    2.49
   4  -6   0   45.33    2.55
   4  -6   0   52.93    2.53
  -4  -6   0   47.83    2.51
  -4  -6   0   43.92    2.54
   4   6   0   47.66    2.52
   4   6   0   49.98    2.48
  -4   6   0   52.88    2.53
   4   6   0   50.27    2.48
   4   6   0   48.87    2.54
  -6  -6   0   82.78    4.24
   6  -6   0   84.89    4.25
  -6  -6   0   82.72    4.20
   6  -6   0   89.47    4.30
  -6  -6   0   83.25    4.21
   6  -6   0   79.01    4.24
   6  -6   0   77.55    4.24
  -6  -6   0   89.60    4.37
   6   6   0   86.10    4.24
  -6   6   0   83.98    4.26
   6   6   0   83.92    4.20
   6   6   0   78.53    4.26
  -6   6   0   79.01    4.27
   6   6   0   78.35    4.19
  -8  -6   0    3.45    0.22
  -8  -6   0    3.20    0.22
   8  -6   0    3.75    0.27
  -8  -6   0    3.89    0.40
   8  -6   0    3.36    0.29
  -8  -6   0    3.60    0.26
  -8  -6   0    3.85    0.33
   8  -6   0    3.79    0.27
   8  -6   0    3.88    0.33
   8   6   0    3.58    0.22
   8   6   0    3.75    0.26
  -8   6   0    3.85    0.31
  -8   6   0    4.03    0.29
   8   6   0    3.68    0.21
   8   6   0    3.70    0.29
 -10  -6   0   27.75    1.50
  10  -6   0   27.52    1.56
  10  -6   0   29.34    1.54
  10  -6   0   26.92    1.51
 -10  -6   0   29.27    1.65
 -10   6   0   27.47    1.56
  10   6   0   28.92    1.54
  10   6   0   28.76    1.47
 -10   6   0   25.91    1.52
  10   6   0   28.67    1.53
  10   6   0   28.40    1.45
  10   6   0   31.41    1.53
 -10   6   0   27.55    1.55
  12  -6   0    5.63    0.39
 -12  -6   0    5.03    0.34
 -12  -6   0    5.66    0.51
  12  -6   0    5.55    0.42
 -12   6   0    4.68    0.42
 -12   6   0    4.85    0.37
  12   6   0    5.30    0.29
  12   6   0    4.98    0.31
  12   6   0    4.75    0.37
  14  -6   0   27.95    1.62
 -14  -6   0   29.01    1.56
  14  -6   0   29.98    1.61
 -14  -6   0   31.51    1.75
  14   6   0   28.00    1.59
  14   6   0   29.81    1.51
  14   6   0   30.04    1.55
 -14   6   0   29.89    1.64
  14   6   0   27.40    1.58
  14   6   0   29.47    1.53
  14   6   0   27.77    1.71
  16  -6   0   14.13    0.85
 -16  -6   0   13.43    0.95
  16   6   0   12.88    0.92
 -16   6   0   12.21    0.79
  16   6   0   13.21    0.75
  16   6   0   12.72    0.71
  16   6   0   13.73    0.74
 -16   6   0   14.12    0.87
  16   6   0   12.53    0.79
 -18  -6   0    0.18    0.20
  18  -6   0    0.01    0.14
  18   6   0   -0.02    0.06
  18   6   0   -0.05    0.12
  18   6   0   -0.17    0.07
  18   6   0    0.09    0.08
 -18   6   0   -0.06    0.11
  18   6   0   -0.15    0.10
 -18   6   0   -0.14    0.16
  20  -6   0    4.84    0.45
 -20  -6   0    5.15    0.56
  20   6   0    4.78    0.34
 -20   6   0    4.89    0.41
 -20   6   0    5.18    0.51
  20   6   0    4.42    0.32
  20   6   0    5.27    0.35
 -22  -6   0   11.02    0.75
 -22  -6   0   10.75    0.89
  22  -6   0   11.01    0.77
 -22   6   0   10.88    0.82
  22   6   0   10.74    0.64
  22   6   0   10.31    0.62
  24  -6   0   33.52    1.95
  24  -6   0   34.40    1.98
 -24  -6   0   34.21    2.14
 -24  -6   0   38.18    1.97
  24   6   0   32.23    1.85
  24   6   0   35.76    1.85
  24   6   0   34.59    1.84
 -24   6   0   33.92    2.02
  26  -6   0   14.27    1.00
  26  -6   0   14.17    0.98
 -26  -6   0   16.94    1.00
 -26  -6   0   14.34    1.17
  26   6   0   14.79    0.86
  26   6   0   15.57    0.87
  26   6   0   15.08    0.95
 -26   6   0   14.52    1.08
 -28  -6   0   13.54    0.93
  28  -6   0   13.64    0.96
 -28  -6   0   13.79    1.16
  28  -6   0   13.57    0.94
 -28   6   0   12.14    1.02
  28   6   0   13.55    0.80
  28   6   0   13.97    0.80
 -30  -6   0    0.27    0.36
  30  -6   0    0.32    0.23
  30  -6   0    0.20    0.25
 -30  -6   0    0.16    0.21
  30   6   0    0.13    0.13
 -30   6   0    0.07    0.28
  32  -6   0    0.77    0.29
 -32  -6   0    1.61    0.35
  32  -6   0    1.04    0.31
 -32  -6   0    0.75    0.38
 -32   6   0    0.59    0.34
  32   6   0    1.51    0.22
  32   6   0    1.04    0.18
 -34  -6   0    0.45    0.42
  34  -6   0    0.32    0.29
 -34  -6   0   -0.22    0.25
  34  -6   0   -0.02    0.23
 -34   6   0    0.23    0.35
  34   6   0   -0.06    0.12
  34   6   0    0.08    0.12
 -36  -6   0    0.23    0.28
 -36  -6   0    0.15    0.38
  36  -6   0    0.26    0.27
  36  -6   0    0.49    0.32
  36   6   0    0.27    0.15
  36   6   0    0.22    0.16
 -36   6   0    0.36    0.40
 -38  -6   0    2.40    0.47
 -38  -6   0    3.32    0.72
  38  -6   0    2.96    0.48
  38  -6   0    3.07    0.49
  38   6   0    2.59    0.42
  38   6   0    2.22    0.31
  38   6   0    2.38    0.28
  38   6   0    3.27    0.39
 -40  -6   0    4.40    0.81
  40  -6   0    5.40    0.65
 -40  -6   0    5.06    0.66
  40  -6   0    5.84    0.67
  40   6   0    5.69    0.43
  40   6   0    5.63    0.57
  40   6   0    5.26    0.51
  40   6   0    5.01    0.47
 -40   6   0    5.28    0.77
 -42  -6   0    5.73    0.93
 -42  -6   0    4.72    0.66
  42  -6   0    5.52    0.67
  42  -6   0    5.80    0.71
  42   6   0    5.24    0.62
 -42   6   0    4.55    0.79
  42   6   0    5.59    0.53
  42   6   0    5.02    0.48
  42   6   0    5.50    0.43
 -44  -6   0    1.49    0.43
  44  -6   0    1.43    0.44
 -44  -6   0    1.53    0.58
  44   6   0    1.31    0.34
  44   6   0    1.37    0.30
  44   6   0    1.61    0.24
  44   6   0    1.91    0.33
  46  -6   0    1.15    0.40
 -46  -6   0    0.29    0.50
 -46  -6   0    1.60    0.46
  46  -6   0    1.15    0.43
  46   6   0    0.96    0.31
 -46   6   0    0.18    0.47
  46   6   0    0.98    0.21
  46   6   0    2.02    0.35
  46   6   0    1.17    0.28
 -48  -6   0    1.23    0.58
 -48  -6   0    1.04    0.47
  48  -6   0    0.96    0.48
  48  -6   0    1.36    0.44
  48   6   0    1.05    0.28
  48   6   0    0.51    0.28
  48   6   0    1.87    0.39
 -48   6   0    1.08    0.55
  50  -6   0    2.26    0.51
 -50  -6   0    2.44    0.73
  50  -6   0    0.81    0.42
 -50  -6   0    1.85    0.54
  50   6   0    1.68    0.35
 -50   6   0    1.34    0.61
  52  -6   0    0.02    0.35
 -52  -6   0    0.73    0.67
  52  -6   0    0.76    0.39
 -52   6   0    0.18    0.57
  52   6   0   -0.60    0.25
  54  -6   0    0.40    0.42
 -54  -6   0    0.84    0.71
  54   6   0    0.43    0.34
  -1  -7   0    2.34    0.20
  -1  -7   0    2.39    0.20
   1  -7   0    2.52    0.19
   1  -7   0    2.07    0.20
   1  -7   0    2.10    0.26
   1  -7   0    2.00    0.19
  -1   7   0    2.16    0.22
   1   7   0    1.72    0.21
   1   7   0    2.11    0.20
  -1   7   0    2.15    0.22
   3  -7   0    7.38    0.52
   3  -7   0    8.06    0.48
  -3  -7   0    8.17    0.45
  -3  -7   0    7.48    0.45
  -3  -7   0    7.27    0.47
   3  -7   0    7.48    0.47
   3   7   0    8.04    0.50
  -3   7   0    6.79    0.49
  -3   7   0    8.17    0.49
   3   7   0    7.95    0.48
  -5  -7   0    8.41    0.45
   5  -7   0    7.04    0.52
  -5  -7   0    6.98    0.45
   5  -7   0    7.87    0.49
  -5  -7   0    8.71    0.54
   5  -7   0    7.25    0.53
  -5  -7   0    7.35    0.47
   5   7   0    8.56    0.44
  -5   7   0    8.12    0.52
   5   7   0    7.43    0.50
   5   7   0    8.18    0.48
   5   7   0    8.23    0.44
  -7  -7   0    1.16    0.13
  -7  -7   0    1.38    0.26
  -7  -7   0    1.45    0.15
  -7  -7   0    1.11    0.12
   7  -7   0    1.51    0.16
   7  -7   0    1.23    0.22
   7  -7   0    1.42    0.18
  -7  -7   0    1.46    0.21
   7   7   0    1.16    0.18
  -7   7   0    1.33    0.18
   7   7   0    1.23    0.11
  -7   7   0    1.04    0.17
   7   7   0    1.24    0.11
   7   7   0    1.41    0.16
   9  -7   0    7.20    0.51
   9  -7   0    7.29    0.48
   9  -7   0    6.45    0.44
  -9  -7   0    7.50    0.44
  -9  -7   0    6.51    0.39
  -9  -7   0    7.17    0.50
   9   7   0    6.85    0.44
   9   7   0    7.13    0.39
  -9   7   0    7.66    0.47
   9   7   0    6.96    0.47
   9   7   0    6.83    0.38
  11  -7   0    5.62    0.44
 -11  -7   0    5.80    0.40
  11  -7   0    5.75    0.54
 -11  -7   0    7.20    0.59
  11   7   0    6.33    0.44
  11   7   0    7.03    0.45
  11   7   0    5.90    0.40
 -11   7   0    6.46    0.49
  11   7   0    6.53    0.34
  11   7   0    6.16    0.36
  13  -7   0    5.63    0.42
 -13  -7   0    5.34    0.53
 -13  -7   0    5.56    0.36
  13  -7   0    5.65    0.45
  13   7   0    5.62    0.41
  13   7   0    4.71    0.32
 -13   7   0    5.28    0.41
  13   7   0    5.41    0.36
 -13   7   0    5.18    0.46
  13   7   0    5.54    0.30
 -15  -7   0    1.63    0.20
  15  -7   0    2.12    0.26
  15  -7   0    2.16    0.28
 -15  -7   0    2.22    0.37
 -15   7   0    2.22    0.25
  15   7   0    2.04    0.24
  15   7   0    1.80    0.14
  15   7   0    1.89    0.24
  15   7   0    1.66    0.19
 -15   7   0    2.40    0.31
  17  -7   0   19.84    1.15
 -17  -7   0   19.69    1.29
  17  -7   0   19.64    1.18
  17   7   0   19.66    1.07
 -17   7   0   19.93    1.13
 -17   7   0   18.57    1.20
  17   7   0   19.93    1.02
  17   7   0   17.40    1.12
  17   7   0   20.11    1.06
 -19  -7   0    0.14    0.21
  19  -7   0    0.04    0.15
  19  -7   0    0.01    0.16
  19   7   0    0.06    0.10
  19   7   0   -0.04    0.15
  19   7   0    0.00    0.06
 -19   7   0    0.12    0.22
 -19   7   0   -0.10    0.15
  19   7   0   -0.07    0.08
 -21  -7   0    2.25    0.44
  21  -7   0    1.74    0.28
  21  -7   0    1.14    0.28
 -21   7   0    1.82    0.34
  21   7   0    1.75    0.17
  21   7   0    1.74    0.20
 -21   7   0    1.57    0.28
  21   7   0    2.05    0.21
  23  -7   0   45.72    2.57
  23  -7   0   44.96    2.54
 -23  -7   0   50.20    2.76
  23   7   0   45.99    2.44
 -23   7   0   43.74    2.61
  23   7   0   45.74    2.41
 -23   7   0   48.58    2.53
 -25  -7   0   10.70    0.94
  25  -7   0   11.07    0.78
  25  -7   0    9.63    0.78
  25   7   0   11.06    0.63
  25   7   0   10.78    0.65
  25   7   0    9.49    0.64
 -25   7   0   11.34    0.90
  27  -7   0    2.45    0.38
 -27  -7   0    2.10    0.50
 -27   7   0    1.88    0.41
  27   7   0    2.03    0.23
  27   7   0    2.12    0.25
  29  -7   0    0.00    0.21
  29  -7   0   -0.07    0.19
 -29  -7   0   -0.21    0.27
  29   7   0    0.06    0.12
 -29   7   0    0.54    0.31
  29   7   0    0.10    0.09
  29   7   0    0.09    0.11
  31  -7   0    1.15    0.31
  31  -7   0    0.81    0.28
 -31  -7   0    0.94    0.46
  31   7   0    1.02    0.15
  31   7   0    1.18    0.18
 -31   7   0    0.28    0.37
  31   7   0    1.07    0.19
  33  -7   0    0.88    0.31
  33  -7   0    0.63    0.31
 -33  -7   0    1.79    0.49
 -33  -7   0    1.20    0.34
  33   7   0    1.33    0.21
 -33   7   0    1.30    0.42
  33   7   0    1.32    0.21
 -35  -7   0    0.47    0.32
 -35  -7   0    0.85    0.44
  35  -7   0    0.57    0.30
  35  -7   0    0.94    0.33
  35   7   0    0.42    0.16
  35   7   0    0.61    0.17
 -35   7   0    0.78    0.40
  37  -7   0    5.22    0.64
  37  -7   0    5.43    0.64
 -37  -7   0    4.60    0.81
 -37  -7   0    4.95    0.61
  37   7   0    4.93    0.40
  37   7   0    4.72    0.46
  37   7   0    5.46    0.43
  39  -7   0    8.83    0.83
  39  -7   0    8.55    0.83
 -39  -7   0   10.35    0.88
 -39  -7   0    8.14    1.07
  39   7   0    8.60    0.64
  39   7   0   10.38    0.63
  39   7   0    9.09    0.68
 -39   7   0    9.87    1.01
  41  -7   0    0.19    0.31
 -41  -7   0    0.24    0.41
  41  -7   0   -0.26    0.27
  41   7   0   -0.08    0.20
  41   7   0    0.20    0.14
  41   7   0   -0.11    0.17
  41   7   0    0.33    0.26
 -41   7   0    0.31    0.47
  43  -7   0    0.09    0.39
 -43  -7   0   -0.02    0.42
  43  -7   0    0.19    0.35
  43   7   0   -0.04    0.13
  43   7   0    0.31    0.25
  43   7   0   -0.18    0.16
  43   7   0   -0.30    0.19
  45  -7   0    0.36    0.35
  45  -7   0    0.63    0.39
  45   7   0    0.18    0.20
  45   7   0    0.16    0.27
  45   7   0    0.18    0.15
 -45   7   0    0.41    0.50
  47  -7   0    0.41    0.35
 -47  -7   0    0.22    0.46
  47  -7   0    0.61    0.40
  47   7   0    0.92    0.32
  47   7   0   -0.11    0.23
 -47   7   0    0.31    0.50
 -49  -7   0   -0.48    0.44
  49  -7   0    0.33    0.34
  49  -7   0   -0.06    0.32
  49   7   0    0.20    0.29
 -49   7   0   -0.25    0.46
  49   7   0   -0.35    0.22
  51  -7   0    0.27    0.45
 -51  -7   0    0.85    0.60
  51  -7   0    0.16    0.33
  51   7   0    0.29    0.29
  51   7   0    0.40    0.29
 -51   7   0   -0.25    0.42
  53  -7   0   -0.38    0.39
 -53  -7   0    1.05    0.58
  53   7   0    0.13    0.30
   0  -8   0    1.47    0.23
   0  -8   0    1.53    0.18
   0  -8   0    1.28    0.15
   0   8   0    1.63    0.20
   0   8   0    1.39    0.19
  -2  -8   0    0.17    0.09
  -2  -8   0    0.07    0.14
   2  -8   0    0.03    0.12
  -2  -8   0    0.06    0.07
   2  -8   0    0.00    0.09
  -2  -8   0    0.13    0.09
  -2   8   0    0.03    0.10
   2   8   0    0.12    0.09
   2   8   0    0.27    0.11
  -2   8   0    0.26    0.11
  -4  -8   0   78.95    3.88
  -4  -8   0   78.15    3.88
  -4  -8   0   71.27    3.95
   4  -8   0   76.16    3.97
   4  -8   0   70.01    3.89
   4  -8   0   74.37    3.92
  -4  -8   0   73.32    3.91
   4   8   0   74.49    3.94
  -4   8   0   78.91    3.93
   4   8   0   81.82    3.92
   6  -8   0   99.85    4.95
   6  -8   0   96.02    5.00
   6  -8   0   94.23    4.93
  -6  -8   0  100.93    4.89
  -6  -8   0   90.49    4.93
  -6  -8   0   96.08    4.89
   6   8   0   98.59    4.93
  -6   8   0   92.03    4.95
   6   8   0   95.95    4.88
  -8  -8   0   33.46    1.78
   8  -8   0   35.93    1.87
  -8  -8   0   31.39    1.83
  -8  -8   0   37.21    2.01
  -8  -8   0   35.09    1.90
   8  -8   0   32.75    1.90
  -8  -8   0   35.13    1.79
  -8   8   0   34.16    1.87
   8   8   0   37.12    1.84
   8   8   0   33.93    1.87
   8   8   0   33.18    1.78
   8   8   0   36.40    1.78
 -10  -8   0    1.30    0.18
  10  -8   0    1.84    0.28
  10  -8   0    1.58    0.22
 -10  -8   0    2.19    0.36
 -10  -8   0    1.75    0.14
 -10  -8   0    1.78    0.26
  10   8   0    1.66    0.12
  10   8   0    1.55    0.21
  10   8   0    1.64    0.22
 -10   8   0    2.35    0.30
 -10   8   0    1.91    0.24
  10   8   0    1.90    0.20
  12  -8   0   45.30    2.57
  12  -8   0   48.32    2.54
 -12  -8   0   50.09    2.69
 -12  -8   0   46.84    2.50
  12   8   0   46.03    2.49
  12   8   0   46.32    2.42
  12   8   0   46.46    2.53
 -12   8   0   51.56    2.55
  14  -8   0   89.25    4.54
 -14  -8   0   89.11    4.65
  14  -8   0   79.42    4.49
 -14  -8   0   80.12    4.45
  14   8   0   85.99    4.44
  14   8   0   86.97    4.49
  14   8   0   84.93    4.39
 -14   8   0   88.13    4.55
 -14   8   0   92.97    4.50
 -16  -8   0   30.13    1.83
  16  -8   0   31.38    1.72
  16  -8   0   29.55    1.68
 -16   8   0   30.11    1.73
  16   8   0   28.45    1.60
 -16   8   0   32.37    1.68
  16   8   0   28.20    1.56
  18  -8   0    4.62    0.42
  18  -8   0    4.12    0.43
 -18  -8   0    3.93    0.54
  18   8   0    4.13    0.25
  18   8   0    4.65    0.32
 -18   8   0    4.06    0.49
 -18   8   0    4.12    0.40
  18   8   0    3.91    0.29
  20  -8   0    0.63    0.22
 -20  -8   0    0.57    0.28
  20  -8   0    0.37    0.19
  20   8   0    0.22    0.07
 -20   8   0    0.25    0.24
  20   8   0    0.29    0.11
  20   8   0    0.38    0.13
 -20   8   0    0.49    0.19
  22  -8   0    0.32    0.23
  22  -8   0    1.03    0.26
 -22  -8   0    0.46    0.32
 -22   8   0    0.36    0.26
 -22   8   0    0.54    0.22
  22   8   0    0.66    0.13
  22   8   0    0.89    0.16
  24  -8   0   -0.11    0.19
  24  -8   0    0.16    0.21
 -24  -8   0    0.42    0.33
 -24   8   0    0.15    0.30
  24   8   0    0.18    0.12
  24   8   0    0.16    0.12
  24   8   0    0.26    0.09
 -24   8   0    0.40    0.22
  26  -8   0    2.61    0.41
  26  -8   0    3.04    0.41
 -26  -8   0    3.56    0.58
  26   8   0    2.90    0.24
 -26   8   0    3.76    0.53
  26   8   0    3.23    0.22
  26   8   0    3.09    0.29
 -28  -8   0    0.84    0.37
  28  -8   0    0.86    0.31
  28  -8   0    1.48    0.33
  28   8   0    1.79    0.22
  28   8   0    1.40    0.15
 -28   8   0    1.00    0.38
  28   8   0    1.50    0.18
  28   8   0    1.26    0.20
  30  -8   0    7.87    0.71
  30  -8   0    9.31    0.78
 -30   8   0    8.13    0.83
  30   8   0    7.88    0.49
  30   8   0    8.59    0.55
 -32  -8   0    2.10    0.53
  32  -8   0    2.57    0.43
  32  -8   0    2.28    0.45
  32   8   0    2.48    0.27
  32   8   0    2.40    0.24
 -32   8   0    1.83    0.48
  34  -8   0    3.75    0.56
  34  -8   0    3.08    0.51
 -34  -8   0    2.68    0.61
 -34   8   0    3.40    0.59
  34   8   0    3.54    0.32
  34   8   0    3.15    0.30
  34   8   0    3.19    0.26
 -36  -8   0    7.95    1.03
  36  -8   0    7.43    0.76
  36  -8   0    8.52    0.80
  36   8   0    8.07    0.59
  36   8   0    7.85    0.55
  36   8   0    8.15    0.54
 -36   8   0   10.24    0.95
 -38  -8   0    3.62    0.73
  38  -8   0    3.82    0.54
  38  -8   0    3.43    0.56
  38   8   0    3.18    0.39
  38   8   0    3.05    0.32
 -38   8   0    3.81    0.67
  38   8   0    3.62    0.34
  40  -8   0    0.28    0.36
  40  -8   0    0.23    0.32
 -40  -8   0    0.00    0.44
  40   8   0    0.23    0.20
  40   8   0    0.12    0.14
 -40   8   0   -0.24    0.45
  40   8   0    0.23    0.15
  42  -8   0    0.92    0.44
 -42  -8   0    0.48    0.44
  42  -8   0    0.66    0.36
 -42   8   0    0.41    0.56
  42   8   0    0.08    0.25
 -44  -8   0    5.86    1.01
  44  -8   0    7.72    0.84
  44  -8   0    6.21    0.79
  44   8   0    6.44    0.58
 -44   8   0    5.25    0.90
  44   8   0    5.85    0.47
  44   8   0    7.24    0.69
  46  -8   0    2.86    0.60
  46  -8   0    2.63    0.52
 -46  -8   0    1.94    0.65
  46   8   0    1.82    0.40
 -46   8   0    2.08    0.68
  46   8   0    1.85    0.34
 -48  -8   0    0.34    0.56
  48  -8   0   -0.17    0.33
  48  -8   0   -0.08    0.34
  48   8   0   -0.43    0.27
 -48   8   0    0.05    0.57
  48   8   0   -0.25    0.24
  50  -8   0    3.33    0.65
  50  -8   0    3.15    0.64
 -50  -8   0    4.43    0.91
 -50   8   0    3.36    0.77
  52  -8   0    0.21    0.45
 -52  -8   0   -0.30    0.61
   1  -9   0   12.31    0.71
  -1  -9   0   12.80    0.71
   1  -9   0   12.99    0.80
  -1  -9   0   11.05    0.77
  -1  -9   0   12.15    0.69
  -1   9   0   11.59    0.73
   1   9   0   11.45    0.72
   3  -9   0    4.69    0.34
   3  -9   0    5.28    0.44
  -3  -9   0    5.82    0.46
  -3  -9   0    4.75    0.33
   3  -9   0    5.61    0.38
   3   9   0    4.88    0.36
  -3   9   0    4.93    0.38
   5  -9   0   30.86    1.64
  -5  -9   0   30.68    1.59
  -5  -9   0   30.94    1.69
  -5  -9   0   28.13    1.59
   5  -9   0   31.40    1.63
   5  -9   0   29.36    1.70
   5   9   0   30.35    1.63
  -5   9   0   30.29    1.65
  -7  -9   0   58.90    3.07
  -7  -9   0   54.33    3.26
   7  -9   0   62.10    3.14
  -7  -9   0   60.26    3.07
   7   9   0   63.39    3.12
  -7   9   0   59.39    3.14
  -9  -9   0   79.12    3.84
   9  -9   0   73.23    3.85
   9  -9   0   71.65    3.79
  -9  -9   0   71.12    3.94
  -9  -9   0   71.79    3.71
  -9   9   0   73.15    3.79
   9   9   0   68.03    3.75
 -11  -9   0   44.04    2.38
  11  -9   0   40.24    2.25
 -11  -9   0   39.62    2.09
  11  -9   0   41.45    2.21
 -11  -9   0   39.44    2.23
 -11   9   0   42.62    2.26
  11   9   0   41.63    2.16
  11   9   0   39.86    2.20
 -11   9   0   38.60    2.20
 -13  -9   0   -0.01    0.21
  13  -9   0    0.18    0.15
  13  -9   0    0.22    0.19
  13   9   0    0.15    0.11
 -13   9   0   -0.10    0.14
 -13   9   0   -0.01    0.18
  13   9   0   -0.14    0.11
  15  -9   0   34.07    2.01
 -15  -9   0   37.04    2.18
  15   9   0   36.72    1.95
  15   9   0   35.87    2.01
 -15   9   0   38.78    2.02
 -15   9   0   36.60    2.07
 -17  -9   0    6.60    0.68
  17  -9   0    6.13    0.51
  17  -9   0    5.41    0.54
  17   9   0    6.45    0.43
 -17   9   0    5.92    0.50
 -17   9   0    6.19    0.60
 -19  -9   0    2.70    0.46
  19  -9   0    1.78    0.30
  19  -9   0    1.91    0.34
  19   9   0    1.97    0.18
  19   9   0    1.95    0.23
 -19   9   0    2.20    0.38
 -19   9   0    1.36    0.27
  21  -9   0    5.13    0.50
 -21  -9   0    5.18    0.66
  21  -9   0    6.23    0.57
  21   9   0    6.18    0.41
 -21   9   0    5.37    0.51
  21   9   0    5.19    0.36
 -21   9   0    5.62    0.59
 -23  -9   0   -0.47    0.22
  23  -9   0   -0.34    0.19
 -23   9   0    0.21    0.33
  23   9   0   -0.04    0.11
  23   9   0    0.26    0.10
 -23   9   0   -0.19    0.18
 -25  -9   0    0.24    0.32
  25  -9   0   -0.05    0.20
  25  -9   0   -0.03    0.22
 -25   9   0    0.53    0.31
  25   9   0    0.05    0.12
  25   9   0   -0.21    0.10
  27  -9   0    1.57    0.35
 -27  -9   0    1.75    0.45
  27  -9   0    2.13    0.40
  27   9   0    1.92    0.24
 -27   9   0    2.63    0.47
 -29  -9   0   15.91    1.49
  29  -9   0   15.93    1.13
  29  -9   0   16.06    1.16
 -29   9   0   19.62    1.30
  29   9   0   17.46    0.98
  29   9   0   16.29    0.88
  29   9   0   15.79    0.96
  29   9   0   16.84    0.90
 -31  -9   0    0.71    0.43
  31  -9   0    0.76    0.30
  31  -9   0    0.91    0.33
 -31   9   0    1.88    0.46
  31   9   0    1.36    0.22
  31   9   0    1.14    0.14
  31   9   0    1.01    0.12
  33  -9   0   17.62    1.23
 -33  -9   0   14.59    1.36
  33  -9   0   16.87    1.19
  33   9   0   16.95    0.98
 -33   9   0   17.56    1.33
  33   9   0   15.57    0.89
  33   9   0   16.08    0.91
  33   9   0   17.47    0.97
  35  -9   0    0.52    0.32
 -35  -9   0   -0.05    0.40
  35  -9   0   -0.35    0.26
  35   9   0    0.46    0.17
  35   9   0    0.40    0.18
 -35   9   0    0.17    0.40
  37  -9   0    0.37    0.31
 -37  -9   0    1.08    0.50
  37  -9   0    0.75    0.36
 -37   9   0    0.70    0.46
  37   9   0    0.91    0.20
  37   9   0    0.88    0.19
 -39  -9   0    0.04    0.43
  39  -9   0   -0.16    0.28
  39  -9   0    0.39    0.32
 -39   9   0   -0.22    0.39
  39   9   0   -0.16    0.14
  41  -9   0   -0.20    0.30
 -41  -9   0   -0.27    0.41
  41   9   0   -0.11    0.14
 -41   9   0   -0.07    0.43
  41   9   0    0.17    0.20
 -43  -9   0    4.12    0.88
  43  -9   0    4.08    0.67
 -43   9   0    4.25    0.76
  43   9   0    4.19    0.56
  43   9   0    5.11    0.40
  43   9   0    4.83    0.48
 -45  -9   0   12.73    1.41
  45  -9   0   11.92    1.12
  45  -9   0   14.29    1.19
  45   9   0   12.71    0.87
 -45   9   0   12.29    1.29
  45   9   0   14.07    1.03
  47  -9   0    0.35    0.40
 -47  -9   0    0.00    0.46
  47  -9   0    1.19    0.47
 -47   9   0    0.29    0.53
  47   9   0    0.36    0.31
 -49  -9   0    0.24    0.62
  49  -9   0    0.47    0.47
  49  -9   0    1.09    0.46
 -49   9   0    1.08    0.58
 -51  -9   0    1.31    0.70
  51  -9   0    0.44    0.43
  51   9   0    0.06    0.30
   0 -10   0    9.44    0.63
   0 -10   0    9.79    0.69
   0 -10   0    9.35    0.57
   0  10   0    9.40    0.61
   2 -10   0   12.59    0.75
  -2 -10   0   13.29    0.74
  -2 -10   0   12.40    0.75
   2 -10   0   12.25    0.77
   2 -10   0   13.42    0.86
  -2 -10   0   13.81    0.86
   2  10   0   13.92    0.79
  -2  10   0   11.81    0.78
  -4 -10   0    1.67    0.30
  -4 -10   0    1.88    0.19
  -4 -10   0    1.83    0.21
   4 -10   0    2.68    0.34
   4 -10   0    2.22    0.26
   4  10   0    2.19    0.24
  -4  10   0    1.93    0.25
  -6 -10   0    4.63    0.31
  -6 -10   0    4.42    0.31
   6 -10   0    4.13    0.46
   6 -10   0    4.42    0.37
  -6 -10   0    4.39    0.45
   6  10   0    4.90    0.36
  -6  10   0    4.39    0.37
   8 -10   0    7.13    0.49
  -8 -10   0    5.86    0.38
  -8 -10   0    6.09    0.39
   8 -10   0    5.40    0.52
  -8 -10   0    7.41    0.66
  -8 -10   0    6.19    0.54
   8  10   0    6.77    0.46
  -8  10   0    6.93    0.48
 -10 -10   0   32.05    1.85
  10 -10   0   29.32    1.67
 -10 -10   0   28.46    1.56
  10 -10   0   31.31    1.74
 -10 -10   0   30.87    1.71
  10  10   0   28.82    1.62
  12 -10   0   98.11    5.18
 -12 -10   0  102.10    5.22
 -12 -10   0   97.08    5.05
  12  10   0  101.02    5.13
  14 -10   0   55.74    3.08
 -14 -10   0   59.25    3.27
 -14  10   0   53.01    3.12
 -14  10   0   62.16    3.10
  14  10   0   58.19    3.02
  16 -10   0   10.02    0.77
 -16 -10   0    9.82    0.88
  16 -10   0    9.67    0.72
  16  10   0   10.92    0.65
 -16  10   0    9.50    0.78
 -16  10   0   10.81    0.73
 -18 -10   0    0.52    0.32
  18 -10   0    0.27    0.25
  18 -10   0    0.36    0.21
 -18  10   0    0.44    0.27
 -18  10   0    0.22    0.22
  18  10   0    0.59    0.16
 -20 -10   0    2.82    0.52
  20 -10   0    2.47    0.39
 -20  10   0    2.67    0.47
 -20  10   0    2.93    0.37
 -22 -10   0    9.16    0.87
  22 -10   0    9.13    0.75
  22 -10   0    8.53    0.79
 -22  10   0    7.80    0.77
 -22  10   0    8.49    0.77
  22  10   0    9.94    0.60
  24 -10   0    7.03    0.65
  24 -10   0    8.45    0.71
 -24 -10   0    5.81    0.77
 -24  10   0    7.11    0.64
  24  10   0    7.84    0.52
 -24  10   0    7.77    0.76
 -26 -10   0   27.18    1.71
  26 -10   0   26.01    1.55
  26 -10   0   22.26    1.49
 -26  10   0   20.92    1.45
  26  10   0   23.33    1.29
  26  10   0   25.17    1.34
 -26  10   0   22.72    1.59
 -28 -10   0   17.82    1.43
  28 -10   0   16.21    1.19
  28 -10   0   17.92    1.26
  28  10   0   18.51    1.03
  28  10   0   16.47    0.99
 -28  10   0   19.07    1.31
  30 -10   0    5.89    0.67
 -30 -10   0    5.74    0.81
  30 -10   0    4.25    0.58
  30  10   0    6.14    0.45
 -30  10   0    4.69    0.69
 -32 -10   0    0.50    0.39
  32 -10   0    0.10    0.29
  32 -10   0    0.39    0.31
  32  10   0    0.44    0.14
  32  10   0    0.18    0.16
 -32  10   0    0.60    0.40
  34 -10   0    0.34    0.35
 -34 -10   0    0.75    0.45
  34 -10   0    0.46    0.33
 -34  10   0    0.57    0.47
  34  10   0    0.40    0.15
  34  10   0    0.39    0.17
 -36 -10   0    6.51    0.92
  36 -10   0    5.83    0.70
  36 -10   0    8.02    0.78
  36  10   0    6.13    0.46
 -36  10   0    5.13    0.79
  36  10   0    5.91    0.46
  38 -10   0    9.77    0.93
  38 -10   0    8.13    0.87
 -38 -10   0   10.06    1.10
  38  10   0    9.14    0.63
  38  10   0    9.90    0.63
 -38  10   0   10.24    1.05
  40 -10   0    0.89    0.44
 -40 -10   0    0.62    0.49
  40  10   0    0.99    0.21
  40  10   0    1.19    0.22
 -40  10   0    0.87    0.52
  42 -10   0    0.61    0.40
  42 -10   0    0.35    0.36
 -42 -10   0    1.95    0.63
  42  10   0    0.73    0.18
 -42  10   0    1.09    0.51
  44 -10   0    1.93    0.51
  44 -10   0    2.02    0.54
 -44 -10   0    2.15    0.70
 -44  10   0    1.41    0.61
  44  10   0    2.01    0.42
 -46 -10   0    3.73    0.84
  46 -10   0    2.95    0.61
  46 -10   0    2.15    0.57
  46  10   0    3.20    0.47
 -46  10   0    3.72    0.77
 -48 -10   0   -0.51    0.56
  48 -10   0   -0.34    0.41
  48 -10   0    0.37    0.41
 -48  10   0   -0.12    0.49
  50 -10   0    1.31    0.50
 -50 -10   0    0.12    0.66
  50  10   0    0.45    0.33
   1 -11   0    1.61    0.31
  -1 -11   0    1.71    0.32
  -1 -11   0    1.51    0.19
   1 -11   0    1.57    0.20
   1 -11   0    1.62    0.23
   1  11   0    1.59    0.24
  -1  11   0    1.70    0.24
   3 -11   0    2.99    0.30
  -3 -11   0    2.08    0.34
  -3 -11   0    2.60    0.26
   3 -11   0    2.11    0.36
  -3  11   0    1.93    0.27
   3  11   0    2.28    0.28
  -5 -11   0    5.06    0.48
   5 -11   0    4.81    0.40
  -5 -11   0    4.49    0.33
  -5 -11   0    4.57    0.32
   5 -11   0    4.28    0.48
  -5  11   0    4.98    0.42
   5  11   0    3.93    0.36
  -7 -11   0    1.22    0.28
  -7 -11   0    1.75    0.19
  -7 -11   0    1.99    0.40
   7 -11   0    1.37    0.24
  -7 -11   0    1.59    0.18
   7  11   0    2.38    0.27
  -7  11   0    1.98    0.27
  -9 -11   0    6.27    0.40
   9 -11   0    7.74    0.60
   9 -11   0    6.01    0.50
  -9 -11   0    7.12    0.69
  -9 -11   0    6.41    0.58
   9  11   0    6.37    0.46
  -9  11   0    5.84    0.51
 -11 -11   0    3.86    0.55
  11 -11   0    3.45    0.39
 -11 -11   0    3.90    0.25
 -11 -11   0    2.95    0.41
  11 -11   0    3.30    0.43
 -11  11   0    4.04    0.48
 -11  11   0    3.06    0.37
  11  11   0    3.45    0.32
 -13 -11   0    2.45    0.46
  13 -11   0    2.98    0.36
  13 -11   0    2.71    0.41
  13  11   0    2.70    0.30
 -13  11   0    3.71    0.45
 -13  11   0    2.29    0.34
 -15 -11   0   65.57    3.55
  15 -11   0   60.69    3.41
  15 -11   0   63.49    3.36
 -15  11   0   59.60    3.40
 -15  11   0   63.81    3.36
  15  11   0   62.31    3.29
 -17 -11   0    5.13    0.65
  17 -11   0    5.19    0.50
 -17  11   0    5.00    0.59
  17  11   0    4.83    0.40
  19 -11   0   36.54    2.28
 -19 -11   0   39.90    2.43
  19 -11   0   41.15    2.25
  19  11   0   42.08    2.15
 -19  11   0   43.53    2.25
 -19  11   0   35.03    2.31
  21 -11   0   15.08    1.06
 -21 -11   0   14.00    1.19
  21 -11   0   13.33    0.99
 -21  11   0   15.19    1.01
 -21  11   0   14.39    1.09
  21  11   0   15.56    0.89
  23 -11   0   10.74    0.84
 -23 -11   0   11.69    1.04
 -23  11   0   11.32    0.93
 -23  11   0   10.67    0.81
  23  11   0   10.50    0.69
  25 -11   0    5.68    0.59
 -25 -11   0    6.20    0.77
  25 -11   0    4.19    0.58
  25  11   0    5.58    0.42
 -25  11   0    4.12    0.63
 -25  11   0    4.60    0.56
 -27 -11   0    0.49    0.39
  27 -11   0   -0.22    0.24
  27 -11   0    0.17    0.31
  27  11   0    0.18    0.16
 -27  11   0   -0.35    0.34
 -27  11   0    0.27    0.24
  29 -11   0    3.45    0.54
  29 -11   0    4.72    0.62
 -29 -11   0    4.56    0.73
  29  11   0    4.35    0.38
 -29  11   0    4.01    0.63
 -31 -11   0    7.73    0.92
  31 -11   0    6.91    0.73
  31 -11   0    6.80    0.77
 -31  11   0    5.52    0.81
  31  11   0    7.88    0.53
  33 -11   0    0.21    0.30
  33 -11   0    0.33    0.33
 -33 -11   0   -0.02    0.39
 -33  11   0   -0.66    0.33
  33  11   0   -0.08    0.14
  35 -11   0    8.30    0.85
 -35 -11   0    7.12    1.03
  35 -11   0    9.66    0.90
  35  11   0    9.50    0.61
 -35  11   0    8.04    0.97
  37 -11   0    0.78    0.40
  37  11   0    0.56    0.17
  39 -11   0    0.49    0.36
 -39 -11   0   -0.06    0.42
  39 -11   0    0.15    0.35
 -39  11   0    1.25    0.55
  39  11   0    0.01    0.15
  41 -11   0   -0.12    0.34
 -41 -11   0    0.95    0.54
  41 -11   0    0.44    0.38
 -41  11   0    0.55    0.56
  43 -11   0    3.73    0.68
 -43  11   0    3.37    0.79
 -45 -11   0    0.63    0.55
  45 -11   0   -0.04    0.36
  45 -11   0   -0.13    0.41
  45  11   0   -0.04    0.26
 -45  11   0   -0.72    0.55
  47 -11   0    3.83    0.69
 -47 -11   0    4.69    0.88
  47 -11   0    4.45    0.74
 -47  11   0    3.24    0.81
 -49 -11   0    0.56    0.67
  49  11   0    0.18    0.33
   0 -12   0  153.03    7.43
   0 -12   0  141.51    7.53
   0  12   0  139.46    7.45
  -2 -12   0    5.64    0.40
  -2 -12   0    5.52    0.56
   2 -12   0    5.33    0.60
   2 -12   0    6.08    0.47
   2  12   0    6.00    0.47
  -4 -12   0    0.53    0.15
   4 -12   0    0.64    0.19
  -4 -12   0    0.53    0.25
   4 -12   0    1.02    0.28
  -4 -12   0    0.56    0.13
  -4  12   0    0.45    0.18
   4  12   0    0.71    0.20
   6 -12   0    0.69    0.27
  -6 -12   0    0.67    0.14
  -6 -12   0    0.51    0.25
   6 -12   0    0.53    0.18
   6  12   0    0.79    0.20
  -6  12   0    0.96    0.21
   8 -12   0    5.35    0.44
  -8 -12   0    4.79    0.32
  -8 -12   0    4.17    0.31
  -8 -12   0    4.20    0.52
   8 -12   0    4.65    0.54
  -8 -12   0    4.37    0.59
   8  12   0    4.71    0.40
  -8  12   0    4.09    0.41
 -10 -12   0    3.51    0.25
 -10 -12   0    3.11    0.43
 -10 -12   0    2.56    0.50
  10 -12   0    2.69    0.42
  10 -12   0    3.37    0.38
 -10  12   0    3.07    0.44
 -10  12   0    3.13    0.39
  10  12   0    3.66    0.35
 -12 -12   0    9.10    0.86
  12 -12   0    8.09    0.66
  12 -12   0    8.36    0.73
 -12 -12   0    8.67    0.74
 -12 -12   0    8.67    0.50
  12  12   0    9.83    0.61
 -12  12   0    9.72    0.76
  14 -12   0    2.35    0.41
  14 -12   0    2.64    0.35
 -14 -12   0    2.09    0.47
 -14  12   0    2.03    0.33
 -14  12   0    2.17    0.40
  14  12   0    2.70    0.31
 -16 -12   0   10.64    0.96
  16 -12   0   12.39    0.89
  16 -12   0   10.72    0.80
  16  12   0   11.17    0.72
 -16  12   0   10.20    0.79
  18 -12   0    3.67    0.51
  18 -12   0    4.33    0.56
 -18 -12   0    4.08    0.62
 -18  12   0    3.66    0.46
  18  12   0    4.17    0.38
 -18  12   0    4.70    0.56
  20 -12   0    0.05    0.22
 -20 -12   0    0.17    0.35
  20 -12   0    0.17    0.28
  20  12   0    0.18    0.17
 -20  12   0   -0.46    0.27
 -20  12   0   -0.02    0.20
  22 -12   0    3.33    0.46
  22 -12   0    2.61    0.46
 -22 -12   0    3.94    0.66
  22  12   0    3.37    0.35
 -22  12   0    2.95    0.51
 -22  12   0    2.56    0.43
  24 -12   0    1.05    0.38
  24 -12   0    1.28    0.34
 -24 -12   0    0.28    0.36
 -24  12   0    0.97    0.39
  24  12   0    1.04    0.20
 -26 -12   0    1.30    0.46
  26 -12   0    0.17    0.31
  26 -12   0    0.69    0.30
 -26  12   0    0.06    0.24
 -26  12   0    0.67    0.45
  26  12   0    0.31    0.17
  28 -12   0    1.87    0.45
 -28 -12   0    1.67    0.55
  28 -12   0    2.17    0.44
 -28  12   0    1.59    0.37
 -28  12   0    1.44    0.47
  28  12   0    2.30    0.28
 -30 -12   0   15.76    1.33
  30 -12   0   13.59    1.10
  30 -12   0   14.79    1.17
 -30  12   0   13.95    1.25
  30  12   0   14.51    0.90
  32 -12   0    0.92    0.41
 -32 -12   0    1.19    0.47
  32 -12   0    1.23    0.41
 -32  12   0    1.08    0.48
  32  12   0    1.05    0.23
  34 -12   0    0.10    0.33
  34 -12   0    0.50    0.40
 -34 -12   0    0.29    0.47
 -34  12   0    0.07    0.42
  34  12   0   -0.08    0.15
 -36 -12   0    0.58    0.52
  36  12   0    0.51    0.19
  38 -12   0    0.22    0.37
 -38 -12   0   -0.53    0.43
  38 -12   0    0.23    0.35
 -38  12   0    0.94    0.49
  40 -12   0    0.03    0.36
  40 -12   0   -0.16    0.37
 -40 -12   0    0.49    0.46
 -40  12   0   -0.42    0.47
  42 -12   0    2.85    0.58
  42 -12   0    1.89    0.52
 -42  12   0    2.17    0.67
  44 -12   0    5.94    0.79
  44 -12   0    4.68    0.73
 -44 -12   0    5.09    0.99
 -44  12   0    4.02    0.85
  46 -12   0    1.30    0.51
 -46 -12   0    2.82    0.75
  46 -12   0    2.13    0.58
 -46  12   0    0.26    0.64
 -48 -12   0    1.69    0.72
   1 -13   0    0.36    0.27
   1 -13   0    0.16    0.16
  -1 -13   0   -0.22    0.26
  -1 -13   0    0.13    0.15
  -1  13   0    0.20    0.17
   1  13   0   -0.09    0.15
   3 -13   0   20.10    1.37
   3 -13   0   23.69    1.28
  -3 -13   0   22.85    1.40
  -3 -13   0   20.49    1.21
   3  13   0   22.00    1.28
  -3  13   0   21.47    1.29
  -5 -13   0    9.80    0.61
  -5 -13   0    9.59    0.78
   5 -13   0   10.11    0.69
  -5 -13   0    9.44    0.60
   5 -13   0    9.59    0.80
   5  13   0   10.34    0.69
  -7 -13   0    4.20    0.50
  -7 -13   0    3.32    0.28
   7 -13   0    3.30    0.49
  -7 -13   0    3.40    0.55
   7 -13   0    3.20    0.38
  -7 -13   0    2.70    0.27
  -7  13   0    3.06    0.39
   7  13   0    3.51    0.36
  -9 -13   0    1.69    0.44
  -9 -13   0    1.43    0.18
  -9 -13   0    2.05    0.38
   9 -13   0    1.43    0.27
   9  13   0    1.50    0.26
  -9  13   0    1.24    0.27
 -11 -13   0    3.55    0.26
 -11 -13   0    3.48    0.47
 -11 -13   0    4.87    0.60
  11 -13   0    2.94    0.47
  11 -13   0    3.54    0.42
  11  13   0    3.40    0.35
 -11  13   0    3.12    0.46
 -11  13   0    3.87    0.42
 -13 -13   0    0.17    0.38
  13 -13   0    0.36    0.21
 -13 -13   0    0.15    0.28
  13 -13   0    0.46    0.33
  13  13   0    0.13    0.17
 -13  13   0    0.04    0.22
  15 -13   0   12.45    1.06
 -15 -13   0   15.24    1.20
  15 -13   0   14.52    1.00
  15  13   0   15.22    0.92
 -15  13   0   13.93    0.99
 -15  13   0   16.77    1.11
  17 -13   0    0.28    0.30
 -17 -13   0    0.57    0.41
  17 -13   0    0.55    0.29
 -17  13   0    0.53    0.32
 -17  13   0    0.65    0.28
  17  13   0    0.23    0.18
 -19 -13   0    3.69    0.64
  19 -13   0    3.19    0.50
  19 -13   0    3.14    0.45
 -19  13   0    3.53    0.47
  19  13   0    4.14    0.39
 -19  13   0    3.36    0.57
  21 -13   0    2.77    0.48
 -21 -13   0    2.36    0.56
  21 -13   0    1.75    0.38
 -21  13   0    2.34    0.49
 -21  13   0    1.69    0.38
  23 -13   0    0.30    0.32
 -23 -13   0   -0.16    0.35
 -23  13   0    0.47    0.33
  23  13   0    0.93    0.21
 -23  13   0    0.41    0.36
 -25 -13   0    0.91    0.80
  25 -13   0    0.33    0.29
  25 -13   0    1.36    0.40
 -25  13   0   -0.09    0.28
  25  13   0    0.72    0.19
 -25  13   0   -0.04    0.39
  27 -13   0    0.02    0.32
 -27 -13   0    0.19    0.40
  27 -13   0   -0.12    0.29
 -27  13   0   -0.18    0.34
 -27  13   0   -0.18    0.29
  27  13   0    0.17    0.17
  29 -13   0    0.32    0.41
  29 -13   0    0.38    0.33
 -29 -13   0   -0.14    0.35
  29  13   0    0.03    0.27
 -29  13   0    0.26    0.45
  31 -13   0    4.51    0.62
  31 -13   0    3.07    0.62
 -31 -13   0    2.96    0.66
  31  13   0    3.49    0.46
 -31  13   0    3.75    0.67
  33 -13   0    1.12    0.53
  33 -13   0    0.95    0.41
 -33 -13   0    1.91    0.57
 -33  13   0    2.00    0.67
  33  13   0    1.08    0.24
  35 -13   0    2.54    0.55
 -35 -13   0    2.74    0.65
  35 -13   0    2.50    0.62
  35  13   0    2.65    0.32
 -35  13   0    2.07    0.62
  37 -13   0    0.32    0.41
 -37 -13   0    0.43    0.46
  37 -13   0    0.10    0.43
  37  13   0    0.51    0.19
 -37  13   0    0.60    0.55
 -39 -13   0    4.11    0.76
  39 -13   0    5.77    0.82
  39 -13   0    4.95    0.73
  39  13   0    4.47    0.42
 -39  13   0    4.25    0.80
  41 -13   0    1.46    0.53
  41 -13   0    0.24    0.43
 -41  13   0    1.22    0.61
  43 -13   0    2.20    0.62
 -43 -13   0    1.23    0.64
  43 -13   0    2.07    0.56
 -43  13   0    2.16    0.71
  45 -13   0    0.87    0.46
 -45 -13   0    0.76    0.58
  45 -13   0    1.15    0.51
 -45  13   0    1.69    0.71
  47 -13   0    2.22    0.60
  47 -13   0    1.26    0.61
 -47 -13   0    1.87    0.82
 -47  13   0    2.10    0.76
   0 -14   0    3.22    0.35
   0 -14   0    1.73    0.47
   0  14   0    2.74    0.36
  -2 -14   0    1.22    0.22
  -2 -14   0    0.93    0.36
   2 -14   0    1.08    0.24
  -2  14   0    1.04    0.25
   2  14   0    1.26    0.26
   4 -14   0    0.33    0.21
  -4 -14   0    0.31    0.29
  -4 -14   0    0.46    0.16
   4 -14   0   -0.09    0.27
   4  14   0    0.20    0.20
  -4  14   0    0.37    0.20
   6 -14   0    5.32    0.50
  -6 -14   0    6.41    0.42
  -6 -14   0    6.23    0.75
   6 -14   0    4.76    0.61
  -6 -14   0    5.78    0.41
  -6 -14   0    5.00    0.64
  -6  14   0    5.39    0.52
   8 -14   0   23.74    1.42
  -8 -14   0   24.01    1.33
   8 -14   0   25.24    1.56
  -8 -14   0   23.78    1.63
  -8  14   0   22.15    1.43
 -10 -14   0   15.22    0.88
  10 -14   0   13.65    1.14
 -10 -14   0   16.88    1.13
  10 -14   0   15.42    1.04
 -10  14   0   16.86    1.05
 -10  14   0   18.14    1.28
  12 -14   0   12.57    1.02
 -12 -14   0   11.71    0.99
 -12 -14   0   13.75    1.13
  12 -14   0   15.50    0.95
 -12  14   0   12.73    0.93
  14 -14   0   22.79    1.46
  14 -14   0   22.34    1.36
 -14  14   0   20.84    1.35
 -14  14   0   20.39    1.41
  16 -14   0    4.16    0.50
 -16 -14   0    3.94    0.63
  16 -14   0    2.94    0.51
 -16  14   0    3.24    0.52
 -16  14   0    4.85    0.54
  18 -14   0    6.41    0.64
 -18 -14   0    7.39    0.82
  18 -14   0    6.49    0.73
  18  14   0    6.23    0.62
 -18  14   0    5.77    0.74
 -18  14   0    5.02    0.59
 -20 -14   0    1.90    0.51
  20 -14   0    1.41    0.38
  20  14   0    2.16    0.30
 -20  14   0    1.90    0.51
  22 -14   0    9.56    0.81
  22 -14   0    7.94    0.85
 -22 -14   0    9.55    1.00
 -22  14   0    9.93    0.82
 -22  14   0    8.77    0.89
  22  14   0    9.11    0.67
  24 -14   0    7.34    0.72
 -24 -14   0    7.79    0.95
  24 -14   0    7.53    0.80
  24  14   0    6.75    0.56
 -24  14   0    6.11    0.70
 -24  14   0    8.35    0.87
  26 -14   0    7.14    0.81
  26 -14   0    6.73    0.76
 -26 -14   0    7.57    0.94
  26  14   0    7.13    0.57
 -26  14   0    7.01    0.86
 -26  14   0    8.39    0.77
  28 -14   0   10.36    0.88
 -28 -14   0    6.74    0.97
  28 -14   0    9.36    0.97
 -28  14   0    7.54    0.77
  28  14   0    9.39    0.65
 -28  14   0    8.44    0.92
  30 -14   0    2.57    0.50
 -30 -14   0    1.77    0.57
  30 -14   0    3.10    0.59
 -30  14   0    2.88    0.62
  30  14   0    2.88    0.35
  32 -14   0    1.19    0.45
  32 -14   0    0.27    0.53
 -32 -14   0    1.29    0.55
  32  14   0    0.88    0.24
  34 -14   0   -0.10    0.36
 -34 -14   0    0.12    0.47
  34 -14   0    0.28    0.41
 -34  14   0   -0.25    0.40
  34  14   0    0.22    0.20
 -36 -14   0    2.86    0.69
  36 -14   0    3.54    0.60
  36 -14   0    4.02    0.67
 -36  14   0    2.51    0.66
  36  14   0    2.72    0.35
 -38 -14   0    0.32    0.54
  38 -14   0    0.38    0.39
  38 -14   0    0.93    0.49
 -38  14   0    0.96    0.55
  38  14   0    0.03    0.18
  40 -14   0    0.91    0.47
  40 -14   0    1.63    0.51
 -40  14   0   -0.24    0.50
 -42 -14   0    2.93    0.71
  42 -14   0    3.00    0.64
  42 -14   0    3.58    0.66
 -42  14   0    2.78    0.71
 -44 -14   0    0.45    0.65
  -1 -15   0    0.36    0.31
   1 -15   0    0.01    0.20
   1 -15   0    0.26    0.36
  -1 -15   0    0.27    0.18
   1  15   0   -0.09    0.20
  -1  15   0    0.08    0.19
  -3 -15   0    2.76    0.31
   3 -15   0    2.59    0.48
   3 -15   0    2.90    0.37
  -3 -15   0    2.64    0.47
   3  15   0    3.58    0.40
  -3  15   0    3.18    0.42
  -5 -15   0    7.14    0.74
   5 -15   0    7.15    0.73
   5 -15   0    7.48    0.59
   5  15   0    7.20    0.60
  -5  15   0    6.55    0.62
   7 -15   0    1.40    0.30
  -7 -15   0    0.91    0.20
  -7 -15   0    1.54    0.40
  -7 -15   0    1.53    0.50
   7 -15   0    1.47    0.40
   7  15   0    1.61    0.30
  -7  15   0    1.55    0.33
   9 -15   0    5.39    0.54
  -9 -15   0    4.51    0.72
  -9 -15   0    5.10    0.38
  -9 -15   0    5.91    0.64
   9 -15   0    4.62    0.62
   9  15   0    5.77    0.51
  -9  15   0    5.54    0.64
  -9  15   0    5.41    0.56
  11 -15   0   -0.40    0.19
 -11 -15   0   -0.50    0.31
 -11 -15   0    0.05    0.10
 -11 -15   0    0.10    0.39
  11 -15   0    0.22    0.31
 -11  15   0    0.10    0.29
  11  15   0    0.51    0.23
 -11  15   0   -0.12    0.23
 -13 -15   0    4.97    0.73
  13 -15   0    5.59    0.68
 -13  15   0    5.63    0.66
  13  15   0    5.36    0.51
 -13  15   0    5.59    0.57
  15 -15   0    4.17    0.51
 -15 -15   0    3.99    0.67
  15 -15   0    3.10    0.55
 -15  15   0    2.94    0.45
  15  15   0    4.19    0.44
 -15  15   0    5.23    0.64
  17 -15   0   13.58    1.00
  17 -15   0   14.33    1.11
 -17 -15   0   13.55    1.19
 -17  15   0   14.06    1.06
 -17  15   0   12.65    0.99
  17  15   0   12.66    0.88
 -19 -15   0    5.67    0.78
  19 -15   0    4.81    0.58
  19 -15   0    3.47    0.59
  19  15   0    4.99    0.48
 -19  15   0    4.80    0.67
 -19  15   0    4.74    0.58
  21 -15   0    3.70    0.62
 -21 -15   0    4.53    1.16
  21 -15   0    3.98    0.57
  21  15   0    4.04    0.42
 -21  15   0    4.66    0.58
 -21  15   0    5.07    0.68
  23 -15   0    0.20    0.29
  23 -15   0    0.12    0.34
 -23 -15   0    0.57    0.42
  23  15   0    0.23    0.19
 -23  15   0   -0.09    0.26
 -23  15   0    1.00    0.46
  25 -15   0    2.72    0.56
  25 -15   0    4.26    0.59
 -25 -15   0    4.44    0.72
  25  15   0    4.57    0.45
 -25  15   0    4.23    0.57
 -25  15   0    3.29    0.64
 -27 -15   0    8.74    1.08
  27 -15   0   10.19    1.00
  27 -15   0    9.98    0.90
  27  15   0   10.21    0.72
 -27  15   0   11.00    0.92
 -27  15   0    8.24    1.03
  29 -15   0    6.49    0.78
 -29 -15   0    5.49    0.86
  29  15   0    6.73    0.54
 -29  15   0    7.51    0.76
  31 -15   0    2.92    0.61
  31  15   0    3.56    0.38
 -31  15   0    2.74    0.66
  33 -15   0    4.08    0.67
 -33 -15   0    4.09    0.82
  33 -15   0    6.24    0.83
  33  15   0    5.85    0.47
 -33  15   0    4.53    0.79
  35 -15   0    0.70    0.41
 -35 -15   0    0.39    0.52
  35 -15   0    0.84    0.47
  35  15   0    0.18    0.19
 -35  15   0    0.00    0.43
 -37 -15   0    1.45    0.52
  37 -15   0    1.82    0.56
 -37  15   0    1.24    0.55
  37  15   0    1.30    0.25
 -39 -15   0    0.88    0.67
  39 -15   0   -0.06    0.42
  39 -15   0   -0.08    0.40
 -39  15   0   -0.95    0.38
  41 -15   0    0.01    0.41
 -41 -15   0    0.17    0.57
  41 -15   0    0.37    0.48
 -41  15   0    0.87    0.61
 -43 -15   0    0.33    0.69
   0 -16   0   10.55    0.74
   0  16   0   11.64    0.84
   2 -16   0    6.43    0.73
  -2 -16   0    6.89    0.51
   2 -16   0    6.41    0.55
  -2 -16   0    5.84    0.74
  -2  16   0    5.78    0.59
   2  16   0    6.23    0.58
   4 -16   0    1.49    0.43
  -4 -16   0    1.82    0.25
   4 -16   0    1.82    0.32
  -4 -16   0    1.20    0.43
   4  16   0    1.78    0.33
  -4  16   0    1.31    0.30
  -6 -16   0    0.39    0.39
   6 -16   0    0.64    0.36
  -6 -16   0    0.50    0.41
   8 -16   0    2.62    0.51
   8 -16   0    1.53    0.34
  -8 -16   0    1.40    0.41
  -8 -16   0    2.85    0.59
  -8 -16   0    2.05    0.31
  -8  16   0    2.09    0.39
  -8  16   0    1.41    0.40
   8  16   0    2.37    0.36
 -10 -16   0    0.26    0.41
 -10 -16   0    0.40    0.39
 -10 -16   0    0.33    0.15
  10 -16   0    0.06    0.32
  10 -16   0   -0.09    0.24
 -10  16   0   -0.44    0.23
  10  16   0   -0.03    0.18
 -10  16   0    0.14    0.31
  12 -16   0   14.28    1.05
  12 -16   0   15.62    1.19
 -12 -16   0   12.72    1.11
 -12  16   0   15.13    1.07
 -12  16   0   15.96    1.14
  12  16   0   14.95    0.98
  14 -16   0    0.59    0.29
  14 -16   0    0.60    0.39
 -14 -16   0    0.25    0.44
 -14  16   0    0.74    0.32
 -14  16   0    0.16    0.36
  14  16   0    0.64    0.26
  16 -16   0    0.06    0.27
 -16 -16   0    0.21    0.43
  16 -16   0    0.22    0.38
 -16  16   0    0.15    0.29
 -16  16   0    0.68    0.38
  16  16   0    0.36    0.23
  18 -16   0    1.50    0.46
 -18 -16   0    2.05    0.62
  18 -16   0    1.46    0.40
  18  16   0    1.84    0.31
 -18  16   0    1.15    0.35
 -18  16   0    1.78    0.50
  20 -16   0    1.50    0.49
 -20 -16   0    0.84    0.50
  20 -16   0    1.96    0.44
 -20  16   0    1.11    0.38
  20  16   0    2.18    0.35
 -20  16   0    2.22    0.51
  22 -16   0    3.81    0.64
 -22 -16   0    4.98    0.77
  22 -16   0    4.76    0.60
  22  16   0    3.61    0.44
 -22  16   0    3.05    0.65
 -22  16   0    4.57    0.61
  24 -16   0    4.75    0.71
  24 -16   0    4.08    0.62
 -24 -16   0    4.64    0.75
 -24  16   0    4.13    0.58
  24  16   0    3.24    0.43
 -24  16   0    3.73    0.66
 -26 -16   0    0.46    0.43
  26 -16   0    0.45    0.37
  26  16   0    0.49    0.24
 -26  16   0    0.59    0.50
 -28 -16   0    4.64    0.77
  28 -16   0    4.93    0.70
  28 -16   0    5.49    0.76
 -28  16   0    5.59    0.78
  28  16   0    5.09    0.49
 -30 -16   0    0.72    0.49
  30 -16   0    1.28    0.47
  30 -16   0    0.88    0.48
  30  16   0    0.84    0.26
 -30  16   0    0.12    0.46
  32 -16   0   -0.71    0.37
  32  16   0    0.33    0.23
 -32  16   0    0.11    0.45
 -34 -16   0   -0.60    0.48
  34 -16   0    0.23    0.45
  34 -16   0   -0.03    0.38
  34  16   0    0.37    0.20
 -34  16   0    0.61    0.48
  36 -16   0   -0.16    0.42
 -36 -16   0   -0.19    0.54
  36 -16   0    0.54    0.46
  36  16   0   -0.31    0.17
 -36  16   0    0.03    0.50
 -38 -16   0   -0.28    0.54
  38 -16   0    0.25    0.42
  38 -16   0   -0.16    0.44
 -38  16   0    1.38    0.57
  40 -16   0    1.14    0.53
 -40 -16   0    1.35    0.65
 -42 -16   0    1.20    0.79
 -42  16   0    0.98    0.59
  -1 -17   0    4.86    0.45
  -1 -17   0    3.08    0.59
   1 -17   0    3.91    0.47
   1 -17   0    3.33    0.63
   1  17   0    4.59    0.50
  -1  17   0    4.81    0.51
   3 -17   0    1.92    0.49
  -3 -17   0    1.39    0.45
   3 -17   0    2.00    0.33
  -3 -17   0    1.92    0.28
  -3  17   0    2.02    0.38
   3  17   0    2.41    0.39
  -5 -17   0    6.30    0.87
  -5 -17   0    5.69    0.74
   5 -17   0    5.06    0.73
   5 -17   0    7.13    0.61
  -5  17   0    6.18    0.64
   5  17   0    7.24    0.64
  -7 -17   0    5.14    0.78
   7 -17   0    4.75    0.54
  -7 -17   0    3.92    0.64
   7 -17   0    4.03    0.64
   7  17   0    4.95    0.52
  -7  17   0    5.58    0.57
  -7  17   0    5.07    0.65
  -9 -17   0    1.04    0.46
   9 -17   0    1.21    0.34
  -9 -17   0    1.29    0.54
   9 -17   0    1.11    0.43
  -9  17   0    1.47    0.34
  -9  17   0    1.28    0.40
   9  17   0    0.88    0.30
  11 -17   0   -0.37    0.33
 -11 -17   0    0.23    0.42
  11 -17   0    0.33    0.31
 -11  17   0    0.65    0.34
  11  17   0    0.07    0.22
 -11  17   0    0.75    0.38
  13 -17   0    3.27    0.50
  13 -17   0    3.30    0.60
 -13 -17   0    2.66    0.67
  13  17   0    3.42    0.45
 -13  17   0    3.15    0.46
 -13  17   0    3.52    0.56
  15 -17   0    2.99    0.61
  15 -17   0    2.97    0.50
 -15 -17   0    2.02    0.90
 -15  17   0    2.96    0.55
 -15  17   0    2.04    0.43
  17 -17   0    0.19    0.41
  17 -17   0    0.82    0.35
 -17 -17   0   -0.56    0.46
 -17  17   0    0.43    0.30
 -17  17   0    0.37    0.40
  17  17   0    0.09    0.20
  19 -17   0   -0.11    0.45
  19 -17   0    0.39    0.32
 -19 -17   0    0.73    0.48
  19  17   0    0.47    0.26
 -19  17   0   -0.25    0.27
 -19  17   0   -0.01    0.41
  21 -17   0    4.66    0.83
  21 -17   0    4.46    0.63
 -21 -17   0    5.16    0.81
  21  17   0    4.75    0.52
 -21  17   0    5.08    0.74
  23 -17   0   -0.40    0.31
  23 -17   0   -0.36    0.39
  23  17   0   -0.11    0.19
 -23  17   0    1.16    0.51
 -23  17   0   -0.37    0.32
 -25 -17   0    3.78    0.71
  25 -17   0    2.33    0.56
  25 -17   0    2.67    0.55
  25  17   0    3.78    0.43
 -25  17   0    3.02    0.58
 -25  17   0    3.64    0.74
 -27 -17   0    1.73    0.59
  27 -17   0    1.10    0.51
  27  17   0    1.00    0.27
 -27  17   0    0.81    0.41
  29 -17   0    1.07    0.48
  29 -17   0   -0.21    0.45
 -29 -17   0    0.18    0.46
 -29  17   0    1.16    0.55
 -29  17   0    0.51    0.43
  29  17   0    0.47    0.25
 -31 -17   0    0.77    0.50
  31 -17   0   -0.13    0.44
  31 -17   0   -0.42    0.39
  31  17   0    0.59    0.24
 -31  17   0    0.60    0.54
  33 -17   0    0.36    0.46
 -33 -17   0    1.01    0.55
  33 -17   0    0.55    0.41
 -33  17   0    0.03    0.53
  33  17   0    0.49    0.20
  35 -17   0   -0.25    0.48
 -35 -17   0   -0.75    0.58
  35 -17   0    0.93    0.46
  35  17   0   -0.29    0.19
 -35  17   0   -0.64    0.53
  37 -17   0   -0.65    0.44
  37 -17   0    0.08    0.47
 -37  17   0    0.20    0.60
 -39 -17   0    0.98    0.79
  39 -17   0    1.33    0.61
   0 -18   0    7.81    0.63
   0  18   0    9.42    0.74
  -2 -18   0   -0.07    0.37
   2 -18   0    1.10    0.47
  -2 -18   0    0.60    0.23
   2 -18   0    0.92    0.28
   2  18   0    0.45    0.27
  -2  18   0    0.74    0.27
   4 -18   0    0.77    0.47
  -4 -18   0    1.01    0.45
  -4 -18   0   -0.21    0.51
   4 -18   0    0.60    0.28
   4  18   0    0.27    0.29
  -4  18   0    0.52    0.28
  -6 -18   0    1.11    0.47
  -6 -18   0    0.81    0.63
   6 -18   0    1.81    0.36
   6 -18   0    1.47    0.50
   6  18   0    1.41    0.35
  -6  18   0    0.89    0.33
  -6  18   0    1.73    0.45
   8 -18   0    0.30    0.58
  -8 -18   0    0.40    0.55
   8 -18   0    0.14    0.40
  -8 -18   0   -0.20    0.38
   8  18   0   -0.48    0.22
  -8  18   0   -0.03    0.33
  -8  18   0   -0.21    0.30
  10 -18   0    5.07    0.77
  10 -18   0    6.42    0.66
 -10 -18   0    5.53    0.73
 -10  18   0    6.19    0.68
  10  18   0    6.83    0.64
 -10  18   0    8.03    0.78
  12 -18   0    9.07    0.97
 -12 -18   0   11.68    1.18
 -12 -18   0    8.40    0.95
  12 -18   0    9.26    0.86
 -12  18   0   12.87    0.94
  12  18   0   11.08    0.82
 -12  18   0   12.03    1.00
  14 -18   0   11.62    1.06
  14 -18   0   10.87    0.90
 -14 -18   0   10.44    1.13
 -14  18   0   10.39    0.97
  14  18   0   10.13    0.82
 -14  18   0   10.47    0.90
 -16 -18   0    8.76    1.06
  16 -18   0    7.97    0.79
  16 -18   0    8.47    0.96
  16  18   0    9.71    0.75
 -16  18   0    8.59    0.92
  18 -18   0    0.14    0.31
 -18 -18   0    0.90    0.53
 -18  18   0    0.42    0.45
 -18  18   0    0.90    0.39
  18  18   0    0.33    0.22
  20 -18   0    0.33    0.35
 -20 -18   0   -0.17    0.48
  20 -18   0    0.30    0.42
 -20  18   0    0.55    0.51
 -20  18   0    0.51    0.37
  20  18   0   -0.03    0.21
  22 -18   0    1.08    0.54
 -22 -18   0    0.15    0.56
  22 -18   0    2.09    0.47
  22  18   0    0.95    0.30
 -22  18   0    1.50    0.46
 -22  18   0    0.85    0.53
  24 -18   0    2.43    0.63
  24 -18   0    2.30    0.64
  24  18   0    2.56    0.40
 -24  18   0    3.18    0.58
 -24  18   0    2.51    0.63
 -26 -18   0    3.83    0.77
  26 -18   0    4.71    0.80
  26 -18   0    5.03    0.72
 -26  18   0    5.35    0.82
 -26  18   0    5.92    0.77
  26  18   0    5.31    0.56
 -28 -18   0    2.87    0.70
  28 -18   0    2.98    0.60
  28 -18   0    5.24    0.78
 -28  18   0    3.49    0.59
  30 -18   0    0.25    0.40
 -30 -18   0   -0.35    0.52
  30 -18   0   -0.95    0.46
  30  18   0    0.47    0.23
 -30  18   0   -0.27    0.50
  32 -18   0   -0.99    0.47
  32 -18   0    0.03    0.37
 -32 -18   0    1.37    0.68
 -32  18   0   -1.04    0.47
  32  18   0    0.14    0.21
  34 -18   0    0.92    0.48
  34 -18   0    0.76    0.53
 -34  18   0    1.08    0.60
  36 -18   0    1.00    0.49
  -1 -19   0   -0.08    0.26
  -1 -19   0   -0.81    0.40
   1 -19   0   -0.44    0.25
   1 -19   0    0.22    0.40
  -1  19   0    0.00    0.30
   1  19   0   -0.45    0.20
   3 -19   0    2.13    0.37
  -3 -19   0    3.26    0.60
  -3 -19   0    1.79    0.64
   3 -19   0    3.04    0.61
   3  19   0    2.17    0.42
  -3  19   0    2.66    0.48
  -3  19   0    1.89    0.44
   5 -19   0    1.55    0.50
  -5 -19   0    0.06    0.46
  -5 -19   0    0.22    0.56
  -5  19   0    1.63    0.40
   5  19   0    0.94    0.35
  -7 -19   0    0.91    0.49
   7 -19   0    0.35    0.48
   7 -19   0    0.93    0.36
  -7 -19   0    0.95    0.58
  -7  19   0    0.17    0.34
  -7  19   0    0.28    0.34
   7  19   0    0.35    0.24
  -9 -19   0    0.50    0.44
   9 -19   0   -0.07    0.30
  -9 -19   0   -0.72    0.49
   9 -19   0    0.47    0.44
   9  19   0    0.30    0.27
  -9  19   0    0.22    0.33
 -11 -19   0    0.34    0.45
 -11 -19   0    0.36    0.56
  11 -19   0    0.48    0.34
 -11  19   0   -0.04    0.28
 -11  19   0    0.25    0.36
  11  19   0    0.08    0.25
 -13 -19   0    2.96    0.66
  13 -19   0    3.93    0.55
 -13  19   0    3.53    0.59
 -13  19   0    2.86    0.56
  13  19   0    3.76    0.50
 -15 -19   0   13.63    1.27
  15 -19   0   12.21    1.20
  15 -19   0   12.99    1.05
 -15  19   0   13.19    1.16
 -15  19   0   14.22    1.07
  15  19   0   12.32    0.95
 -17 -19   0    4.08    0.79
  17 -19   0    4.04    0.74
  17 -19   0    4.17    0.60
 -17  19   0    4.65    0.63
  17  19   0    5.49    0.56
 -19 -19   0    3.64    0.73
  19 -19   0    2.87    0.52
  19 -19   0    3.08    0.68
 -19  19   0    1.87    0.58
  19  19   0    2.22    0.38
 -19  19   0    1.70    0.52
  21 -19   0    3.57    0.57
  21 -19   0    3.28    0.70
 -21 -19   0    2.45    0.71
 -21  19   0    3.24    0.56
  21  19   0    3.49    0.46
 -21  19   0    2.47    0.60
 -23 -19   0    2.19    0.68
  23 -19   0    4.10    0.63
  23 -19   0    2.95    0.69
 -23  19   0    2.47    0.64
  23  19   0    2.58    0.39
 -23  19   0    3.68    0.60
 -25 -19   0   -1.06    0.54
  25 -19   0    0.85    0.41
  25 -19   0    0.39    0.51
  25  19   0    0.11    0.22
 -25  19   0    0.27    0.51
 -25  19   0   -0.44    0.30
  27 -19   0    0.01    0.55
  27 -19   0   -0.41    0.40
 -27 -19   0    0.32    0.57
 -27  19   0   -0.64    0.34
 -27  19   0   -0.16    0.53
 -29 -19   0    3.04    0.77
  29 -19   0    2.83    0.63
  29 -19   0    3.96    0.77
 -29  19   0    1.51    0.67
 -31 -19   0    5.85    1.40
  31 -19   0    9.78    1.02
  31 -19   0    6.60    1.00
  31  19   0    9.25    0.71
 -31  19   0    8.49    1.08
  33 -19   0    3.40    0.70
   0 -20   0    5.31    0.56
   0  20   0    7.32    0.74
   2 -20   0    0.68    0.35
   2 -20   0    1.18    0.65
  -2 -20   0   -0.41    0.42
  -2 -20   0   -0.28    0.57
   2  20   0   -0.28    0.34
  -2  20   0   -0.28    0.29
  -4 -20   0   -0.22    0.48
   4 -20   0    0.96    0.34
  -4  20   0    0.74    0.38
  -4  20   0    0.24    0.32
  -6 -20   0   -0.11    0.57
  -6 -20   0    1.03    0.52
   6 -20   0    0.32    0.56
  -6  20   0    1.06    0.37
  -6  20   0    0.31    0.38
  -8 -20   0    5.26    0.88
   8 -20   0    5.96    0.66
  -8 -20   0    4.76    0.79
   8 -20   0    5.06    0.82
  -8  20   0    7.38    0.79
  -8  20   0    6.67    0.70
  10 -20   0    9.18    1.02
 -10 -20   0    9.79    1.19
  10 -20   0   11.38    0.89
 -10 -20   0    9.77    1.06
 -10  20   0    9.11    0.88
 -10  20   0   10.79    0.97
 -12 -20   0    0.98    0.60
  12 -20   0    0.47    0.46
  12 -20   0    0.97    0.39
 -12  20   0    1.21    0.40
 -12  20   0    0.20    0.48
 -14 -20   0    1.40    0.68
  14 -20   0    2.22    0.47
  14 -20   0    3.04    0.65
 -14  20   0    2.25    0.54
 -16 -20   0    0.41    0.63
  16 -20   0   -0.13    0.41
  16 -20   0   -0.01    0.34
  16  20   0   -0.23    0.32
 -16  20   0   -0.22    0.42
 -16  20   0    0.02    0.31
  18 -20   0    0.27    0.38
 -18 -20   0    0.17    0.58
  18 -20   0    0.47    0.47
 -18  20   0    0.30    0.43
 -18  20   0    1.24    0.44
  18  20   0    0.18    0.30
 -20 -20   0    3.85    0.84
  20 -20   0    1.98    0.64
  20  20   0    3.20    0.44
 -20  20   0    2.56    0.55
 -20  20   0    2.05    0.58
  22 -20   0    2.85    0.66
  22 -20   0    4.32    0.66
 -22 -20   0    1.71    0.76
 -22  20   0    2.54    0.59
 -22  20   0    2.35    0.60
  22  20   0    3.37    0.46
 -24 -20   0    3.37    0.85
  24 -20   0    1.16    0.58
  24 -20   0    2.60    0.58
  24  20   0    2.52    0.43
 -24  20   0    2.66    0.60
 -24  20   0    2.66    0.67
  26 -20   0    2.34    0.72
  26 -20   0    2.27    0.55
  26  20   0    1.69    0.38
 -26  20   0    1.38    0.63
 -26  20   0    2.10    0.56
  28 -20   0    1.20    0.51
  28 -20   0    2.27    0.78
  28  20   0    1.71    0.36
 -28  20   0    1.56    0.62
  30 -20   0    2.80    0.61
  30 -20   0    3.35    1.01
  30  20   0    2.32    0.39
  -1 -21   0    1.20    0.58
  -1 -21   0    0.26    0.66
   1 -21   0    0.72    0.59
   1  21   0   -0.23    0.36
   1  21   0    0.60    0.37
  -1  21   0    1.04    0.39
  -1  21   0    0.53    0.39
  -3 -21   0    3.44    0.72
   3 -21   0    3.47    0.69
  -3 -21   0    4.47    0.84
   3  21   0    3.17    0.51
  -3  21   0    3.72    0.59
  -3  21   0    3.55    0.55
  -5 -21   0    0.81    0.64
   5 -21   0    0.04    0.49
  -5 -21   0   -0.68    0.43
  -5  21   0    0.37    0.38
   5  21   0   -0.08    0.28
  -5  21   0    0.05    0.33
  -7 -21   0   -0.07    0.57
   7 -21   0   -0.11    0.46
  -7 -21   0    0.30    0.51
   7 -21   0    0.24    0.40
  -7  21   0   -0.77    0.28
   7  21   0   -0.01    0.29
   9 -21   0   -0.02    0.40
  -9 -21   0   -0.42    0.48
  -9 -21   0    0.56    0.67
   9 -21   0   -0.04    0.53
   9  21   0   -0.04    0.26
  -9  21   0   -0.13    0.29
  11 -21   0    0.46    0.55
 -11 -21   0   -0.58    0.64
  11 -21   0   -0.23    0.36
  11  21   0    0.14    0.27
 -11  21   0    0.02    0.30
 -11  21   0   -0.28    0.37
  13 -21   0    0.73    0.51
 -13 -21   0    0.41    0.73
  13 -21   0    0.52    0.38
 -13  21   0   -0.23    0.35
  13  21   0    0.32    0.29
  15 -21   0    0.18    0.50
 -15 -21   0    1.33    0.76
  15 -21   0   -0.15    0.39
 -15  21   0    0.48    0.41
 -15  21   0   -0.70    0.47
  15  21   0    0.59    0.32
  17 -21   0   -0.33    0.45
 -17 -21   0   -1.17    0.73
  17 -21   0   -0.80    0.46
 -17  21   0   -0.01    0.41
  17  21   0    0.26    0.30
 -17  21   0    0.06    0.41
  19 -21   0   -0.23    0.33
  19 -21   0    0.46    0.54
 -19  21   0    0.45    0.40
  19  21   0    0.36    0.27
 -19  21   0    0.20    0.48
  21 -21   0    0.48    0.52
  21  21   0    0.76    0.30
  23 -21   0    0.02    0.56
  23 -21   0   -0.08    0.42
 -23  21   0    0.21    0.38
  23  21   0    0.70    0.30
 -23  21   0    0.62    0.52
  25 -21   0    1.25    0.57
  25  21   0    0.69    0.29
 -25  21   0    1.26    0.61
  27 -21   0    5.86    0.82
  27 -21   0    4.62    0.93
  27  21   0    3.85    0.50
 -27  21   0    5.03    0.78
   0 -22   0    1.71    0.66
   0  22   0    1.59    0.43
   2 -22   0    0.54    0.58
  -2 -22   0    0.14    0.71
   2 -22   0    0.77    0.73
   2  22   0    0.12    0.38
   2  22   0    0.03    0.33
  -2  22   0    0.19    0.34
  -4 -22   0    1.47    0.58
   4 -22   0    0.28    0.47
  -4 -22   0   -0.70    0.80
   4  22   0    0.03    0.30
  -4  22   0    0.82    0.42
   4  22   0   -0.04    0.33
  -6 -22   0   -1.23    0.79
   6 -22   0   -0.30    0.47
  -6  22   0    0.36    0.37
  -6  22   0    0.25    0.29
   6  22   0   -0.33    0.28
  -8 -22   0   -0.33    0.89
  -8 -22   0   -0.43    0.50
   8 -22   0    0.28    0.53
  -8  22   0    0.22    0.38
  -8  22   0   -0.14    0.38
   8  22   0   -0.66    0.26
 -10 -22   0    0.67    1.40
  10 -22   0    0.90    0.58
 -10  22   0    2.11    0.54
 -10  22   0    1.18    0.46
  10  22   0    0.36    0.35
  12 -22   0    0.98    0.65
  12 -22   0    1.79    0.56
 -12  22   0    2.72    0.53
 -12  22   0    1.63    0.55
  12  22   0    2.06    0.45
  14 -22   0    7.18    0.85
  14 -22   0    4.85    0.88
  14  22   0    6.85    0.73
 -14  22   0    5.49    0.78
 -14  22   0    5.69    0.77
  16 -22   0    1.03    0.64
  16 -22   0    0.17    0.47
  16  22   0    0.16    0.28
 -16  22   0    0.44    0.46
 -16  22   0    1.21    0.48
  18 -22   0    0.44    0.50
  18 -22   0   -0.55    0.51
 -18  22   0    0.46    0.47
  20 -22   0    0.61    0.53
 -20  22   0    1.53    0.58
  20  22   0    0.20    0.27
  22 -22   0    0.36    0.48
  22 -22   0    0.01    0.53
 -22  22   0    0.69    0.69
  22  22   0    0.87    0.27
 -22  22   0   -0.65    0.42
  -1 -23   0   -0.06    0.58
   1 -23   0    0.57    0.59
  -1  23   0   -0.19    0.36
  -1  23   0   -0.40    0.37
   1  23   0    0.30    0.38
   1  23   0    0.98    0.37
   3 -23   0   -0.05    1.09
   3 -23   0   -0.14    0.57
  -3 -23   0   -0.09    0.53
   3  23   0    0.35    0.39
   3  23   0   -0.34    0.33
  -3  23   0    0.75    0.40
  -3  23   0   -0.14    0.37
   5 -23   0    1.00    0.55
  -5 -23   0   -0.73    0.50
   5  23   0    0.16    0.36
  -5  23   0   -0.29    0.30
   5  23   0   -0.46    0.25
  -5  23   0    0.18    0.40
   7 -23   0   -0.28    0.46
  -7 -23   0    0.26    0.58
   7  23   0    0.10    0.33
   7  23   0    0.96    0.42
  -7  23   0    0.44    0.40
  -7  23   0   -0.05    0.38
   9 -23   0    0.24    0.53
  -9  23   0    0.54    0.40
   9  23   0    0.48    0.29
  -9  23   0    0.82    0.48
  11 -23   0   -0.44    0.45
 -11  23   0    0.03    0.37
  11  23   0    0.97    0.37
 -13  23   0    0.95    0.44
 -13  23   0    1.89    0.59
  13  23   0    1.10    0.41
 -15  23   0    2.43    0.59
  15  23   0    3.30    0.49
 -15  23   0    3.62    0.65
  56   0  -1    0.33    0.34
  56   0  -1   -0.61    0.25
  56   0  -1    0.36    0.37
 -56   0   1   -0.11    0.50
 -54   0   1   -0.21    0.36
  54   0  -1    0.02    0.34
  54   0  -1   -0.19    0.25
  52   0  -1   -0.18    0.29
 -52   0   1   -0.42    0.41
  52   0  -1    0.07    0.31
  52   0  -1    0.50    0.23
  50   0  -1    0.43    0.32
  50   0  -1    0.32    0.36
 -50   0   1    0.11    0.40
  48   0  -1    0.29    0.29
  48   0  -1   -0.01    0.28
  46   0  -1   -0.26    0.28
 -46   0   1    0.10    0.46
 -46   0   1    0.40    0.41
  46   0  -1    0.05    0.26
 -44   0   1    0.24    0.46
 -44   0   1    0.38    0.40
  44   0  -1   -0.29    0.24
  44   0  -1   -0.24    0.22
 -42   0   1   -0.11    0.44
  42   0  -1    0.38    0.28
  42   0  -1    0.17    0.25
 -42   0   1   -0.38    0.28
  40   0  -1   -0.41    0.20
 -40   0   1   -0.03    0.37
  40   0  -1    0.17    0.25
 -40   0   1   -0.03    0.30
  38   0  -1   -0.27    0.21
  38   0  -1   -0.16    0.19
 -38   0   1    0.18    0.36
 -36   0   1    0.16    0.35
 -36   0   1   -0.17    0.28
  36   0  -1   -0.22    0.18
  36   0  -1   -0.16    0.19
 -34   0   1   -0.25    0.27
 -34   0   1   -0.20    0.29
  34   0  -1   -0.09    0.18
 -32   0   1   -0.05    0.27
  32   0  -1   -0.07    0.16
 -32   0   1    0.25    0.33
 -30   0   1    0.26    0.30
 -30   0   1   -0.06    0.22
  30   0  -1    0.16    0.17
 -28   0   1    0.09    0.26
  28   0  -1    0.10    0.15
 -28   0   1   -0.11    0.18
 -26   0   1    0.02    0.19
 -26   0   1    0.10    0.20
  26   0  -1    0.03    0.12
 -24   0   1    0.06    0.16
  24   0  -1   -0.07    0.08
 -24   0   1    0.06    0.18
  24   0  -1    0.07    0.13
  22   0  -1    0.00    0.10
 -22   0   1   -0.08    0.16
 -22   0   1   -0.13    0.13
 -20   0   1    0.10    0.13
 -20   0   1    0.19    0.18
  18   0  -1    0.12    0.09
  18   0  -1    0.05    0.11
 -18   0   1   -0.04    0.12
 -18   0   1    0.14    0.14
  18   0  -1    0.06    0.09
 -16   0   1    0.03    0.13
  16   0  -1   -0.09    0.10
 -16   0   1    0.07    0.11
  16   0  -1   -0.04    0.07
  16   0  -1    0.09    0.09
 -14   0   1   -0.03    0.08
  14   0  -1   -0.01    0.07
 -14   0   1   -0.06    0.09
  14   0  -1    0.01    0.11
  14   0  -1    0.06    0.07
  12   0  -1   -0.04    0.06
  12   0  -1   -0.04    0.08
 -12   0   1    0.03    0.08
 -12   0   1   -0.03    0.09
  12   0  -1   -0.01    0.05
  10   0  -1    0.08    0.07
 -10   0   1    0.01    0.07
  10   0  -1   -0.10    0.04
 -10   0   1   -0.01    0.08
  10   0  -1   -0.02    0.07
  -8   0   1    0.03    0.07
  -8   0   1    0.00    0.07
   8   0  -1    0.04    0.05
   8   0  -1    0.00    0.06
   8   0  -1    0.10    0.07
   6   0  -1    0.04    0.03
  -6   0   1    0.03    0.05
  -6   0   1   -0.01    0.05
   6   0  -1    0.03    0.05
   6   0  -1   -0.03    0.04
   4   0  -1    0.08    0.03
  -4   0   1    0.03    0.04
   4   0  -1    0.09    0.03
   4   0   1    0.04    0.02
  -4   0  -1    0.03    0.04
   4   0   1    0.05    0.05
   4   0   1    0.09    0.02
  -4   0  -1    0.12    0.07
   4   0   1    0.09    0.04
   6   0   1    0.07    0.06
   6   0   1   -0.06    0.06
  -6   0  -1   -0.01    0.07
  -6   0  -1    0.03    0.06
   6   0   1    0.03    0.03
   8   0   1   -0.04    0.06
  -8   0  -1    0.06    0.10
   8   0   1   -0.06    0.06
  -8   0  -1    0.02    0.07
   8   0   1   -0.02    0.03
 -10   0  -1    0.00    0.08
 -10   0  -1    0.03    0.08
  10   0   1   -0.03    0.06
  10   0   1   -0.01    0.04
  10   0   1   -0.10    0.08
  12   0   1    0.19    0.09
 -12   0  -1    0.05    0.12
  12   0   1    0.02    0.08
  12   0   1    0.08    0.05
 -12   0  -1    0.05    0.09
  14   0   1    0.04    0.09
 -14   0  -1    0.01    0.14
  14   0   1    0.11    0.12
  14   0   1    0.10    0.06
 -16   0  -1   -0.09    0.12
  16   0   1    0.04    0.12
 -16   0  -1   -0.08    0.15
  16   0   1    0.01    0.06
  16   0   1   -0.03    0.10
  18   0   1   -0.12    0.09
  18   0   1   -0.05    0.09
 -18   0  -1   -0.07    0.16
 -18   0  -1    0.02    0.13
  18   0   1    0.07    0.07
 -20   0  -1   -0.16    0.13
  20   0   1    0.17    0.08
 -20   0  -1   -0.17    0.16
  20   0   1   -0.04    0.11
 -22   0  -1   -0.15    0.13
  22   0   1    0.11    0.12
 -22   0  -1   -0.11    0.19
  24   0   1    0.06    0.06
 -24   0  -1   -0.01    0.22
  24   0   1   -0.03    0.13
 -24   0  -1    0.17    0.18
  26   0   1   -0.12    0.15
 -26   0  -1   -0.17    0.22
  26   0   1   -0.01    0.08
 -28   0  -1    0.13    0.23
  28   0   1   -0.05    0.16
 -28   0  -1   -0.01    0.26
 -30   0  -1    0.19    0.24
 -30   0  -1   -0.39    0.29
  30   0   1   -0.01    0.17
  32   0   1   -0.20    0.15
 -32   0  -1    0.09    0.24
 -32   0  -1   -0.09    0.28
  34   0   1   -0.02    0.21
 -34   0  -1   -0.10    0.27
 -34   0  -1    0.52    0.40
 -36   0  -1   -0.07    0.36
  36   0   1   -0.13    0.22
 -36   0  -1   -0.13    0.30
  38   0   1   -0.03    0.21
 -38   0  -1   -0.15    0.38
 -38   0  -1    0.14    0.35
  40   0   1   -0.13    0.25
 -40   0  -1    0.43    0.38
 -40   0  -1    0.07    0.34
 -42   0  -1    0.16    0.46
  42   0   1    0.37    0.29
  42   0   1    0.00    0.27
 -42   0  -1   -0.28    0.28
 -44   0  -1   -0.14    0.35
  44   0   1   -0.04    0.27
  44   0   1    0.17    0.27
 -44   0  -1   -0.52    0.46
  46   0   1   -0.20    0.27
 -46   0  -1   -0.64    0.37
  46   0   1   -0.20    0.27
 -46   0  -1    0.40    0.56
 -48   0  -1   -0.06    0.40
 -48   0  -1   -0.05    0.51
  48   0   1   -0.31    0.24
  48   0   1   -0.20    0.16
  50   0   1   -0.49    0.29
  50   0   1   -0.03    0.28
 -50   0  -1    0.55    0.44
 -52   0  -1   -0.17    0.42
  52   0   1    0.20    0.35
  52   0   1    0.15    0.33
  54   0   1    0.67    0.38
  54   0   1   -0.44    0.30
  57  -1  -1    0.40    0.35
  57  -1  -1    1.06    0.41
  57  -1  -1    0.37    0.31
  57   1  -1    0.33    0.29
  57   1  -1    0.47    0.35
  57   1  -1    0.87    0.36
  55  -1  -1   -0.50    0.26
 -55  -1   1    0.07    0.51
  55  -1  -1    0.01    0.37
  55  -1  -1   -0.57    0.28
  55   1  -1    0.22    0.34
  55   1  -1    0.37    0.29
 -55   1   1    0.48    0.49
  55   1  -1   -0.13    0.27
  53  -1  -1   -0.41    0.30
  53  -1  -1    0.42    0.37
 -53   1   1    0.47    0.47
  53   1  -1    0.66    0.33
  53   1  -1   -0.06    0.28
  53   1  -1    0.57    0.33
 -51  -1   1    3.18    0.62
  51  -1  -1    2.04    0.51
  51  -1  -1    1.54    0.45
  51   1  -1    1.91    0.44
  51   1  -1    1.46    0.28
  51   1  -1    1.91    0.38
  49  -1  -1    0.39    0.33
  49   1  -1    0.77    0.34
  49   1  -1    0.86    0.34
 -49   1   1    1.09    0.49
  49   1  -1    0.44    0.22
  47  -1  -1    0.67    0.34
  47  -1  -1    0.19    0.29
 -47  -1   1   -0.12    0.36
  47   1  -1   -0.14    0.15
 -47   1   1    0.11    0.42
  47   1  -1    0.06    0.24
  47   1  -1    0.15    0.25
 -45  -1   1    0.51    0.49
  45  -1  -1    1.01    0.34
  45  -1  -1    1.27    0.39
 -45  -1   1    1.38    0.47
  45   1  -1    1.23    0.35
  45   1  -1    0.98    0.33
 -45   1   1    1.37    0.51
  43  -1  -1    3.36    0.51
  43  -1  -1    5.22    0.59
 -43  -1   1    4.44    0.89
 -43  -1   1    4.52    0.67
 -43   1   1    5.10    0.71
 -43   1   1    4.21    0.86
  43   1  -1    4.47    0.55
  43   1  -1    4.10    0.53
  41  -1  -1   11.19    0.89
 -41  -1   1   11.62    1.04
 -41  -1   1   11.87    1.25
  41  -1  -1   11.59    0.91
 -41   1   1    9.62    1.04
 -41   1   1   12.82    1.33
  41   1  -1   12.37    0.89
  41   1  -1   12.19    0.89
 -39  -1   1    4.45    0.82
  39  -1  -1    6.03    0.60
 -39  -1   1    6.40    0.77
  39  -1  -1    5.70    0.60
  39   1  -1    5.72    0.55
  39   1  -1    6.19    0.58
 -39   1   1    6.05    0.77
 -39   1   1    5.06    0.89
 -37  -1   1   11.10    1.12
 -37  -1   1    8.92    0.87
  37  -1  -1    9.96    0.74
  37  -1  -1    9.31    0.75
 -37   1   1    8.47    0.88
 -37   1   1    9.49    1.07
  37   1  -1    9.34    0.71
  35  -1  -1    1.79    0.33
 -35  -1   1    1.86    0.52
  35  -1  -1    1.51    0.31
 -35  -1   1    1.27    0.36
 -35   1   1    1.03    0.44
  35   1  -1    1.72    0.31
 -35   1   1    1.41    0.41
  35   1  -1    1.22    0.29
 -33  -1   1    7.46    0.71
  33  -1  -1    7.98    0.64
  33  -1  -1    7.71    0.62
 -33  -1   1    6.66    1.02
  33   1  -1    7.67    0.60
 -33   1   1    8.36    0.91
 -31  -1   1   11.58    0.89
  31  -1  -1   10.54    0.78
 -31  -1   1   11.34    1.04
  31   1  -1   11.20    0.78
 -31   1   1   12.41    1.07
 -31   1   1   12.26    0.92
 -29  -1   1   19.06    1.21
  29  -1  -1   17.80    1.14
 -29  -1   1   18.80    1.38
 -29   1   1   18.16    1.22
 -29   1   1   19.66    1.41
  29   1  -1   18.96    1.13
 -27  -1   1    2.40    0.35
  27  -1  -1    1.52    0.27
 -27  -1   1    2.23    0.45
 -27   1   1    1.85    0.42
  27   1  -1    1.95    0.28
 -27   1   1    1.66    0.33
  25  -1  -1   12.19    0.78
 -25  -1   1   12.62    0.85
 -25  -1   1   12.45    0.96
 -25   1   1   13.32    0.87
 -25   1   1   10.87    0.94
  25   1  -1   11.48    0.76
  23  -1  -1    0.11    0.09
  23  -1  -1    0.32    0.15
 -23  -1   1    0.26    0.18
 -23  -1   1    0.08    0.19
  23   1  -1    0.23    0.13
 -23   1   1    0.46    0.23
 -23   1   1    0.17    0.16
  21  -1  -1    4.19    0.36
  21  -1  -1    4.18    0.31
 -21  -1   1    4.15    0.48
 -21   1   1    4.68    0.50
  21   1  -1    4.83    0.35
 -19  -1   1   23.90    1.38
 -19  -1   1   21.28    1.26
  19  -1  -1   23.34    1.23
  19  -1  -1   19.76    1.28
  19   1  -1   21.17    1.35
  19   1  -1   21.43    1.24
 -19   1   1   22.22    1.38
 -17  -1   1   22.94    1.37
  17  -1  -1   23.66    1.22
  17  -1  -1   21.49    1.26
  17  -1  -1   20.92    1.24
 -17   1   1   21.94    1.38
 -17   1   1   23.85    1.29
  17   1  -1   23.17    1.37
  17   1  -1   22.84    1.27
  15  -1  -1   21.40    1.19
  15  -1  -1   22.78    1.18
 -15   1   1   20.30    1.30
  15   1  -1   20.95    1.21
 -15   1   1   21.99    1.23
  15   1  -1   23.78    1.31
  13  -1  -1    3.28    0.29
  13  -1  -1    3.55    0.25
 -13  -1   1    3.80    0.30
 -13  -1   1    3.75    0.35
  13  -1  -1    3.73    0.27
  13  -1  -1    3.57    0.34
  13   1  -1    4.07    0.29
  13   1  -1    3.83    0.34
 -13   1   1    3.84    0.35
 -13   1   1    4.27    0.31
  11  -1  -1   58.04    3.01
 -11  -1   1   56.80    2.99
 -11  -1   1   55.48    2.94
  11  -1  -1   57.43    2.92
  11  -1  -1   61.09    2.91
  11   1  -1   53.42    2.98
  11   1  -1   55.02    2.93
 -11   1   1   55.78    2.92
   9  -1  -1    6.40    0.38
   9  -1  -1    6.59    0.40
   9  -1  -1    5.78    0.44
  -9  -1   1    6.01    0.43
   9  -1  -1    6.90    0.38
  -9  -1   1    6.86    0.41
  -9   1   1    6.35    0.45
  -9   1   1    7.13    0.41
  -9   1   1    6.41    0.38
   9   1  -1    6.03    0.39
   7  -1  -1  586.56   28.23
  -7  -1   1  564.56   28.07
   7  -1  -1  544.69   28.18
  -7   1   1  553.66   28.20
   7   1  -1  516.55   28.21
   7   1  -1  529.22   28.08
   7   1  -1  565.75   28.08
  -7   1   1  562.55   28.19
   5  -1  -1    0.62    0.08
   5  -1  -1    0.65    0.07
   5  -1  -1    0.83    0.08
  -5  -1   1    0.73    0.09
   5  -1  -1    0.60    0.07
   5   1  -1    0.57    0.06
   5   1  -1    0.72    0.09
  -5   1   1    0.66    0.08
   5   1  -1    0.67    0.09
  -5   1   1    0.64    0.07
  -5   1   1    0.62    0.07
   5   1  -1    0.74    0.06
  -1   1  -1    1.40    0.13
  -3  -1  -1  156.75    7.78
   3   1   1  151.24    7.78
   5  -1   1    0.24    0.05
  -5  -1  -1    0.04    0.07
  -5  -1  -1    0.19    0.06
   5  -1   1    0.15    0.07
   5  -1   1    0.13    0.04
   5   1   1    0.10    0.05
  -5   1  -1    0.13    0.09
  -5   1  -1    0.11    0.07
   5   1   1    0.19    0.09
  -5   1  -1    0.05    0.04
  -7  -1  -1    2.23    0.17
   7  -1   1    2.14    0.15
   7  -1   1    1.48    0.20
   7  -1   1    1.87    0.17
   7  -1   1    1.76    0.13
   7  -1   1    1.94    0.17
   7   1   1    2.02    0.16
  -7   1  -1    1.54    0.20
  -7   1  -1    1.99    0.18
  -7   1  -1    1.95    0.14
   7   1   1    1.74    0.20
   9  -1   1  119.82    5.87
  -9  -1  -1  108.04    5.77
   9  -1   1  108.99    5.77
  -9  -1  -1  106.31    5.85
   9  -1   1  113.99    5.74
   9   1   1  114.30    5.86
  -9   1  -1  124.03    5.87
  -9   1  -1  113.90    5.75
   9   1   1  110.31    5.77
 -11  -1  -1   13.73    0.92
 -11  -1  -1   14.95    0.85
  11  -1   1   16.17    0.95
  11  -1   1   14.49    0.80
  11  -1   1   15.33    0.85
  11   1   1   14.81    0.84
 -11   1  -1   14.86    0.94
 -11   1  -1   15.21    0.86
  11   1   1   16.60    0.95
 -13  -1  -1  228.68   11.46
 -13  -1  -1  232.64   11.58
  13  -1   1  233.97   11.46
  13  -1   1  207.90   11.40
  13   1   1  233.97   11.67
  13   1   1  216.20   11.44
 -15  -1  -1    5.33    0.49
  15  -1   1    5.59    0.40
  15  -1   1    5.71    0.34
  15  -1   1    4.72    0.47
 -15   1  -1    6.02    0.51
  15   1   1    5.10    0.39
  15   1   1    6.09    0.50
 -15   1  -1    5.22    0.42
 -17  -1  -1   22.32    1.39
 -17  -1  -1   23.68    1.27
  17  -1   1   20.97    1.18
  17  -1   1   22.77    1.25
 -17   1  -1   19.71    1.37
  17   1   1   22.82    1.25
 -17   1  -1   23.19    1.28
  17   1   1   22.01    1.39
  19  -1   1   12.55    0.72
 -19  -1  -1   13.32    0.82
  19  -1   1   12.88    0.79
 -19  -1  -1   14.32    0.96
  19   1   1   11.77    0.77
 -19   1  -1   12.76    0.94
 -19   1  -1   12.49    0.82
  21  -1   1   23.58    1.29
 -21  -1  -1   22.33    1.53
  21  -1   1   24.13    1.37
 -21  -1  -1   25.39    1.40
  21   1   1   24.54    1.29
 -21   1  -1   24.02    1.40
 -23  -1  -1    1.69    0.29
  23  -1   1    1.60    0.26
 -23  -1  -1    2.48    0.42
  23  -1   1    1.54    0.18
 -23   1  -1    1.76    0.30
 -23   1  -1    2.17    0.42
  23   1   1    1.79    0.21
  25  -1   1   56.89    3.26
  25  -1   1   64.81    3.37
 -25  -1  -1   67.14    3.40
 -25   1  -1   56.99    3.56
  25   1   1   61.64    3.27
  25   1   1   65.10    3.36
 -25   1  -1   68.86    3.43
 -27  -1  -1    9.98    0.97
 -27  -1  -1   12.30    0.87
  27  -1   1   11.46    0.81
  27   1   1   12.24    0.80
  27   1   1   11.49    0.70
 -27   1  -1   13.31    0.90
 -27   1  -1   12.78    1.06
 -29  -1  -1    0.88    0.37
 -29  -1  -1    0.76    0.29
  29  -1   1    1.44    0.27
 -29   1  -1    0.40    0.27
  29   1   1    0.92    0.24
 -31  -1  -1   25.95    1.73
  31  -1   1   23.44    1.41
 -31  -1  -1   24.08    1.47
 -31   1  -1   21.47    1.67
  31   1   1   21.07    1.38
 -31   1  -1   22.99    1.47
 -33  -1  -1   -0.19    0.33
 -33  -1  -1    1.19    0.36
 -33   1  -1    0.40    0.37
  33   1   1    0.72    0.26
 -33   1  -1    0.48    0.33
 -35  -1  -1   13.86    1.25
  35  -1   1   13.27    0.96
 -35  -1  -1   13.74    1.05
  35   1   1   14.78    0.98
 -35   1  -1   12.70    1.27
 -35   1  -1   12.35    1.03
 -37  -1  -1    0.24    0.33
  37  -1   1   -0.16    0.22
 -37  -1  -1    0.28    0.44
 -37   1  -1    0.36    0.36
 -37   1  -1    0.37    0.42
  37   1   1   -0.19    0.23
 -39  -1  -1    5.98    0.72
  39  -1   1    5.71    0.64
 -39  -1  -1    4.71    0.86
  39   1   1    5.81    0.59
 -39   1  -1    6.39    0.78
 -39   1  -1    5.32    0.88
  41  -1   1    2.14    0.43
  41  -1   1    2.00    0.40
 -41  -1  -1    1.79    0.47
 -41  -1  -1    2.10    0.63
 -41   1  -1    2.05    0.51
 -41   1  -1    1.64    0.62
  41   1   1    1.83    0.39
 -43  -1  -1    7.40    0.81
 -43  -1  -1    5.96    1.02
  43  -1   1    6.23    0.69
  43  -1   1    5.82    0.69
 -43   1  -1    7.89    0.88
  43   1   1    5.76    0.63
  43   1   1    6.79    0.52
  43   1   1    7.43    0.70
 -43   1  -1    4.96    0.98
  45  -1   1    2.24    0.44
  45  -1   1    1.56    0.42
 -45  -1  -1    0.92    0.43
  45   1   1    0.96    0.37
 -45   1  -1    2.33    0.52
  45   1   1    1.16    0.25
  45   1   1    2.11    0.42
 -47  -1  -1    3.75    0.89
  47  -1   1    4.18    0.57
 -47  -1  -1    4.08    0.66
  47   1   1    4.14    0.58
  47   1   1    3.69    0.44
 -47   1  -1    4.44    0.91
  47   1   1    3.49    0.54
  49  -1   1   -0.07    0.31
 -49  -1  -1   -0.48    0.36
  49  -1   1    0.12    0.33
 -49  -1  -1    1.12    0.70
  49   1   1   -0.03    0.26
 -49   1  -1    0.59    0.46
  49   1   1   -0.06    0.29
  51  -1   1    2.04    0.48
 -51  -1  -1    1.56    0.66
 -51  -1  -1    2.30    0.60
  51  -1   1    2.35    0.49
  51   1   1    2.05    0.44
  51   1   1    2.47    0.48
 -51   1  -1    1.72    0.55
  53  -1   1    0.99    0.41
  53  -1   1    0.94    0.43
 -53  -1  -1    0.72    0.50
 -53   1  -1   -0.07    0.48
  53   1   1    1.35    0.40
  53   1   1    1.20    0.34
  53   1   1    0.90    0.39
 -55  -1  -1    5.47    0.87
  55  -1   1    6.73    0.82
  55  -1   1    6.65    0.79
  55   1   1    8.27    0.74
  55   1   1    7.36    0.80
  55   1   1    6.43    0.75
 -55   1  -1    6.51    0.94
 -56  -2   1    0.74    0.48
  56  -2  -1    0.45    0.39
  56  -2  -1   -0.19    0.37
 -56   2   1   -0.45    0.49
  56   2  -1   -0.13    0.26
  56   2  -1    0.77    0.35
  56   2  -1    0.30    0.35
  54  -2  -1    1.38    0.46
 -54  -2   1    1.26    0.51
  54  -2  -1    1.14    0.41
  54   2  -1    1.75    0.38
 -54   2   1    1.46    0.54
  54   2  -1    1.62    0.41
  54   2  -1    1.10    0.38
 -52  -2   1    1.91    0.57
  52  -2  -1    2.54    0.52
  52  -2  -1    2.32    0.47
 -52   2   1    1.08    0.57
  52   2  -1    1.42    0.28
  52   2  -1    1.64    0.42
  52   2  -1    2.65    0.43
  50  -2  -1    3.75    0.58
 -50  -2   1    3.67    0.66
 -50  -2   1    3.10    0.86
  50   2  -1    3.28    0.51
  50   2  -1    4.94    0.59
 -50   2   1    4.41    0.76
  50   2  -1    3.55    0.51
  50   2  -1    3.60    0.39
  48  -2  -1    5.42    0.66
 -48  -2   1    4.91    1.04
 -48  -2   1    5.26    0.76
  48   2  -1    4.30    0.55
 -48   2   1    4.74    0.80
  48   2  -1    6.04    0.63
  48   2  -1    4.14    0.56
  48   2  -1    5.13    0.48
 -46  -2   1   16.60    1.67
 -46  -2   1   18.59    1.37
  46  -2  -1   16.28    1.24
  46  -2  -1   15.54    1.22
  46   2  -1   15.90    1.16
 -46   2   1   18.72    1.41
  46   2  -1   16.98    1.19
  46   2  -1   19.31    1.19
  46   2  -1   16.33    1.06
 -44  -2   1   14.36    1.19
 -44  -2   1   13.51    1.46
  44  -2  -1   13.98    1.08
  44  -2  -1   14.35    1.07
  44   2  -1   15.73    0.94
 -44   2   1   15.41    1.29
  44   2  -1   13.49    1.01
  44   2  -1   13.91    1.05
  42  -2  -1    2.16    0.44
 -42  -2   1    2.25    0.66
  42  -2  -1    2.89    0.46
 -42  -2   1    2.60    0.51
 -42   2   1    2.46    0.56
  42   2  -1    2.12    0.39
  42   2  -1    2.14    0.32
  42   2  -1    2.32    0.40
 -40  -2   1    0.43    0.36
 -40  -2   1   -0.10    0.43
  40  -2  -1    0.13    0.26
  40  -2  -1    0.58    0.30
  40   2  -1    0.49    0.24
  40   2  -1    0.41    0.25
 -40   2   1    0.43    0.37
  38  -2  -1    8.88    0.75
 -38  -2   1    8.78    0.82
 -38  -2   1    7.10    1.03
  38  -2  -1    9.31    0.73
 -38   2   1    8.02    0.84
 -38   2   1    8.94    1.07
  38   2  -1    9.25    0.79
  38   2  -1    8.67    0.68
 -36  -2   1   16.79    1.17
  36  -2  -1   15.48    1.08
  36  -2  -1   15.62    1.08
 -36  -2   1   15.14    1.40
  36   2  -1   16.90    1.05
 -36   2   1   15.42    1.41
  36   2  -1   17.12    1.07
 -36   2   1   16.97    1.21
 -34  -2   1   34.03    2.10
  34  -2  -1   34.17    2.00
  34  -2  -1   35.14    2.00
 -34  -2   1   35.10    2.31
  34   2  -1   35.72    1.98
 -34   2   1   35.48    2.36
 -34   2   1   34.94    2.12
 -32  -2   1    7.80    0.88
  32  -2  -1    8.82    0.65
 -32  -2   1    7.35    0.72
  32  -2  -1    7.80    0.65
 -32   2   1    9.13    0.95
  32   2  -1    8.13    0.62
 -32   2   1    8.15    0.84
  30  -2  -1    0.62    0.22
 -30  -2   1    0.34    0.23
 -30  -2   1    0.58    0.36
  30   2  -1    0.39    0.18
 -30   2   1    0.46    0.32
 -30   2   1    0.85    0.30
 -28  -2   1    0.05    0.26
  28  -2  -1   -0.15    0.13
 -28  -2   1   -0.05    0.18
 -28   2   1    0.35    0.29
 -28   2   1   -0.22    0.19
  28   2  -1    0.04    0.14
 -26  -2   1    0.32    0.26
  26  -2  -1    0.35    0.17
 -26  -2   1    0.11    0.18
 -26   2   1    0.03    0.21
 -26   2   1    0.43    0.27
  26   2  -1    0.30    0.15
 -24  -2   1    5.82    0.63
  24  -2  -1    6.92    0.51
 -24  -2   1    6.99    0.56
 -24   2   1    7.66    0.70
 -24   2   1    6.50    0.57
  22  -2  -1    5.78    0.45
  22  -2  -1    5.69    0.40
 -22  -2   1    6.14    0.49
 -22  -2   1    6.30    0.59
 -22   2   1    6.13    0.52
 -22   2   1    5.37    0.57
 -20  -2   1    0.42    0.20
  20  -2  -1    0.28    0.09
 -20  -2   1    0.20    0.15
  20  -2  -1    0.20    0.12
 -20   2   1    0.21    0.16
 -20   2   1    0.44    0.20
  20   2  -1    0.25    0.13
  18  -2  -1    0.97    0.13
  18  -2  -1    0.70    0.24
 -18  -2   1    0.72    0.21
  18  -2  -1    0.47    0.14
 -18  -2   1    0.74    0.18
  18  -2  -1    0.68    0.16
  18   2  -1    0.82    0.21
 -18   2   1    0.77    0.23
 -18   2   1    0.85    0.19
  18   2  -1    0.53    0.15
 -16  -2   1   86.28    4.51
 -16  -2   1   84.75    4.59
  16  -2  -1   84.10    4.48
  16  -2  -1   91.38    4.51
  16  -2  -1   81.55    4.61
 -16   2   1   88.51    4.63
 -16   2   1   89.31    4.52
  16   2  -1   89.51    4.55
  14  -2  -1    8.91    0.56
 -14  -2   1    9.92    0.61
 -14  -2   1   10.22    0.68
  14  -2  -1    9.58    0.59
 -14   2   1    9.68    0.69
  14   2  -1    9.99    0.60
 -14   2   1   10.44    0.63
 -14   2   1    9.40    0.58
  14   2  -1    9.88    0.67
  12  -2  -1    6.63    0.47
  12  -2  -1    6.17    0.38
  12  -2  -1    5.17    0.36
 -12  -2   1    5.60    0.43
 -12  -2   1    5.50    0.38
 -12   2   1    5.51    0.36
  12   2  -1    5.86    0.38
 -12   2   1    5.45    0.45
 -12   2   1    4.93    0.38
  12   2  -1    5.18    0.41
  10  -2  -1   13.10    0.81
 -10  -2   1   15.95    0.87
  10  -2  -1   14.81    0.81
 -10  -2   1   13.46    0.82
 -10   2   1   14.83    0.81
  10   2  -1   15.10    0.82
  10   2  -1   15.91    0.88
  -8  -2   1   20.11    1.09
   8  -2  -1   20.56    1.05
   8  -2  -1   17.78    1.03
   8  -2  -1   19.96    1.06
   8  -2  -1   20.19    1.05
  -8  -2   1   18.41    1.05
   8  -2  -1   19.04    1.11
  -8   2   1   20.84    1.05
   8   2  -1   19.72    1.02
  -8   2   1   19.58    1.06
  -8   2   1   20.54    1.05
   8   2  -1   19.92    1.03
   8   2  -1   18.01    1.08
   8   2  -1   19.85    1.05
   6  -2  -1   75.89    3.62
  -6  -2   1   69.61    3.62
  -6  -2   1   68.83    3.60
  -6  -2   1   68.63    3.64
   6  -2  -1   74.08    3.62
  -6  -2   1   68.38    3.59
   6   2  -1   71.41    3.60
   6   2  -1   74.43    3.62
   6   2  -1   69.64    3.60
   6   2  -1   64.25    3.64
  -6   2   1   67.59    3.62
   6   2  -1   69.45    3.60
  -6   2   1   76.26    3.61
  -6   2   1   73.47    3.62
   4  -2  -1   57.40    2.98
   4  -2  -1   59.23    2.98
  -4  -2   1   58.15    2.97
  -4  -2   1   56.23    2.99
  -4  -2   1   60.09    2.97
  -4  -2   1   59.14    2.97
   4  -2  -1   61.79    2.98
  -4   2   1   55.51    2.97
  -4   2   1   55.19    2.98
   4   2  -1   61.75    2.97
   4   2  -1   57.33    2.97
  -4   2   1   58.77    2.98
  -2  -2   1  253.50   11.81
  -2  -2   1  213.23   12.04
   2  -2  -1  232.36   11.91
  -2  -2   1  257.14   11.99
   2  -2  -1  232.50   12.00
  -2   2   1  244.76   12.05
   2   2  -1  225.45   12.03
   2   2  -1  225.79   11.92
   2   2  -1  213.17   11.94
  -2   2   1  235.69   11.92
   2   2  -1  228.85   11.88
   0  -2  -1  223.31   12.98
   0  -2   1  271.69   13.03
   0  -2   1  252.84   13.08
   0   2   1  259.06   13.12
   0   2  -1  226.15   12.99
   0   2  -1  268.47   13.08
   0   2   1  271.02   12.95
   0   2  -1  267.28   12.94
   0   2   1  242.79   12.99
   2  -2   1  104.32    5.47
  -2  -2  -1  105.51    5.45
   2   2   1  114.12    5.46
   2   2   1  104.88    5.45
  -2   2  -1  102.98    5.47
  -2   2  -1  115.34    5.46
   4  -2   1   43.64    2.28
  -4  -2  -1   43.31    2.26
  -4  -2  -1   44.22    2.26
  -4  -2  -1   44.88    2.34
  -4  -2  -1   43.45    2.25
   4  -2   1   43.12    2.27
   4  -2   1   44.91    2.33
  -4   2  -1   43.45    2.28
   4   2   1   43.20    2.34
  -4   2  -1   47.42    2.27
  -4   2  -1   46.81    2.27
   4   2   1   44.78    2.24
   4   2   1   45.30    2.25
  -4   2  -1   45.52    2.33
   4   2   1   42.29    2.26
   4   2   1   42.77    2.26
   6  -2   1   72.35    3.62
   6  -2   1   70.97    3.59
  -6  -2  -1   72.06    3.59
  -6  -2  -1   68.60    3.67
   6  -2   1   63.88    3.58
  -6  -2  -1   68.40    3.57
   6   2   1   74.81    3.59
   6   2   1   72.90    3.69
   6   2   1   70.98    3.59
  -6   2  -1   66.47    3.66
  -6   2  -1   74.15    3.59
   6   2   1   70.41    3.57
  -6   2  -1   70.10    3.61
   8  -2   1   69.82    3.40
  -8  -2  -1   64.05    3.39
   8  -2   1   67.94    3.30
   8  -2   1   60.25    3.28
   8  -2   1   65.39    3.32
   8   2   1   59.34    3.29
  -8   2  -1   69.67    3.33
   8   2   1   61.71    3.27
  -8   2  -1   60.88    3.31
   8   2   1   60.68    3.39
  -8   2  -1   65.78    3.39
  -8   2  -1   67.36    3.29
  10  -2   1    3.63    0.25
 -10  -2  -1    4.18    0.37
  10  -2   1    4.20    0.26
  10  -2   1    4.26    0.29
  10  -2   1    3.68    0.35
 -10   2  -1    4.42    0.31
 -10   2  -1    3.95    0.26
  10   2   1    3.86    0.23
  10   2   1    3.45    0.34
  10   2   1    4.06    0.28
  12  -2   1   42.66    2.23
  12  -2   1   41.13    2.31
 -12  -2  -1   44.90    2.26
  12  -2   1   41.16    2.26
 -12  -2  -1   44.72    2.47
 -12   2  -1   41.24    2.22
  12   2   1   45.12    2.25
  12   2   1   42.18    2.36
  14  -2   1  135.49    6.70
  14  -2   1  137.69    6.65
  14  -2   1  123.09    6.69
 -14  -2  -1  132.45    6.69
  14   2   1  124.05    6.81
 -14   2  -1  123.66    6.81
  14   2   1  137.82    6.69
  16  -2   1   24.56    1.36
 -16  -2  -1   22.88    1.47
  16  -2   1   26.18    1.36
  16  -2   1   22.43    1.29
  16  -2   1   26.42    1.50
 -16  -2  -1   23.49    1.35
  16   2   1   24.54    1.34
 -16   2  -1   24.48    1.49
  16   2   1   23.82    1.48
  18  -2   1   18.74    1.06
  18  -2   1   17.95    1.09
 -18  -2  -1   18.75    1.09
 -18   2  -1   18.96    1.24
 -18   2  -1   18.80    1.12
  18   2   1   19.52    1.08
  20  -2   1    0.10    0.13
 -20  -2  -1    0.09    0.14
 -20  -2  -1   -0.14    0.13
  20  -2   1    0.01    0.07
 -20   2  -1    0.28    0.17
 -20   2  -1   -0.05    0.16
  20   2   1   -0.01    0.11
 -22  -2  -1   18.93    1.07
 -22  -2  -1   15.87    1.19
  22  -2   1   16.77    0.96
  22  -2   1   16.84    1.04
 -22   2  -1   16.20    1.20
 -22   2  -1   18.42    1.10
 -24  -2  -1    4.85    0.47
  24  -2   1    4.90    0.39
 -24  -2  -1    4.84    0.58
  24  -2   1    5.35    0.45
 -24   2  -1    4.69    0.51
 -24   2  -1    4.02    0.58
 -26  -2  -1   10.61    1.01
  26  -2   1   13.00    0.85
 -26  -2  -1   13.41    0.89
  26   2   1   12.35    0.73
 -26   2  -1   12.22    1.06
 -26   2  -1   14.52    0.93
 -28  -2  -1    8.81    0.73
  28  -2   1    9.79    0.70
 -28  -2  -1   10.71    0.96
 -28   2  -1    8.43    0.74
  28   2   1    8.47    0.56
 -28   2  -1    9.52    0.92
  30  -2   1    9.96    0.74
 -30  -2  -1   10.41    1.02
 -30  -2  -1    9.65    0.78
 -30   2  -1    9.28    0.80
  30   2   1    9.87    0.73
 -30   2  -1    9.70    1.01
 -32  -2  -1    1.92    0.52
 -32  -2  -1    2.02    0.39
 -32   2  -1    1.34    0.39
  32   2   1    2.30    0.36
 -32   2  -1    2.06    0.53
 -34  -2  -1    0.44    0.40
  34  -2   1    0.01    0.20
 -34   2  -1    0.19    0.35
 -34   2  -1   -0.01    0.34
 -36  -2  -1    4.40    0.81
  36  -2   1    5.30    0.58
 -36   2  -1    6.70    0.77
 -36   2  -1    4.41    0.78
  36   2   1    4.92    0.54
 -38  -2  -1    8.72    1.12
 -38  -2  -1   11.56    0.93
  38  -2   1    9.67    0.83
  38   2   1   10.91    0.83
  38   2   1   10.61    0.68
 -38   2  -1   10.93    1.19
 -38   2  -1   10.29    0.95
 -40  -2  -1    0.69    0.37
  40  -2   1    0.49    0.29
  40  -2   1    1.18    0.35
 -40  -2  -1    0.99    0.54
  40   2   1    1.13    0.20
 -40   2  -1    1.14    0.45
 -40   2  -1    0.78    0.52
  40   2   1    1.13    0.31
  42  -2   1    0.50    0.32
 -42  -2  -1    0.05    0.48
 -42  -2  -1   -0.04    0.34
  42  -2   1    0.53    0.30
  42   2   1    0.18    0.29
 -42   2  -1    0.11    0.41
 -42   2  -1    0.81    0.54
  42   2   1    0.56    0.19
  42   2   1    0.59    0.28
 -44  -2  -1    0.82    0.57
  44  -2   1    1.00    0.34
  44  -2   1    0.17    0.31
 -44  -2  -1    0.49    0.38
  44   2   1    0.45    0.18
 -44   2  -1    0.49    0.42
  44   2   1    0.80    0.35
  44   2   1    0.54    0.28
 -44   2  -1   -0.36    0.50
  46  -2   1   -0.20    0.26
 -46  -2  -1   -0.22    0.36
 -46  -2  -1    0.14    0.53
  46   2   1    0.58    0.32
  46   2   1    0.29    0.28
  46   2   1    0.18    0.15
  48  -2   1    3.02    0.55
 -48  -2  -1    3.36    0.87
  48  -2   1    2.92    0.55
  48   2   1    2.86    0.33
  48   2   1    3.36    0.50
 -48   2  -1    3.67    0.67
  48   2   1    3.52    0.54
 -50  -2  -1    5.30    1.05
  50  -2   1    4.70    0.65
  50  -2   1    4.91    0.68
 -50   2  -1    3.22    0.72
  50   2   1    5.64    0.62
  50   2   1    4.34    0.52
  50   2   1    3.91    0.60
 -52  -2  -1    1.65    0.77
  52  -2   1    1.54    0.46
  52  -2   1    2.56    0.51
 -52  -2  -1    2.47    0.56
  52   2   1    2.41    0.45
  52   2   1    2.11    0.47
 -52   2  -1    2.61    0.66
  52   2   1    2.89    0.47
  54  -2   1    1.64    0.47
 -54  -2  -1    1.66    0.57
  54  -2   1    1.24    0.45
  54   2   1    2.17    0.46
  54   2   1    1.39    0.34
  54   2   1    1.98    0.48
  55  -3  -1    3.67    0.58
  55  -3  -1    3.10    0.59
 -55  -3   1    4.82    0.77
 -55   3   1    5.48    0.85
  55   3  -1    3.69    0.48
  55   3  -1    3.86    0.54
  55   3  -1    2.36    0.50
  53  -3  -1    1.71    0.49
  53  -3  -1    2.84    0.51
 -53  -3   1    2.70    0.65
  53   3  -1    1.97    0.41
 -53   3   1    2.53    0.67
  53   3  -1    1.93    0.41
  53   3  -1    2.01    0.44
 -51  -3   1    2.57    0.78
  51  -3  -1    3.42    0.56
  51  -3  -1    3.11    0.60
 -51  -3   1    2.71    0.59
  51   3  -1    3.91    0.50
  51   3  -1    3.14    0.56
 -51   3   1    4.13    0.79
  51   3  -1    4.19    0.40
  51   3  -1    2.90    0.48
  49  -3  -1    1.07    0.43
 -49  -3   1    0.89    0.63
  49   3  -1    0.81    0.30
  49   3  -1    1.46    0.36
 -49   3   1    1.01    0.55
  49   3  -1    1.62    0.40
  49   3  -1    1.12    0.25
  47  -3  -1    0.63    0.32
 -47  -3   1    0.44    0.38
  47   3  -1    0.10    0.17
  47   3  -1    0.55    0.28
  47   3  -1    0.24    0.26
  47   3  -1    0.28    0.26
 -45  -3   1    4.27    0.87
  45  -3  -1    5.52    0.67
  45  -3  -1    5.39    0.67
 -45  -3   1    6.17    0.78
 -45   3   1    5.37    0.81
  45   3  -1    4.71    0.59
  45   3  -1    4.41    0.50
  45   3  -1    5.76    0.55
  45   3  -1    5.30    0.60
  43  -3  -1    6.75    0.73
  43  -3  -1    7.21    0.72
 -43  -3   1    7.97    1.09
 -43  -3   1    6.19    0.80
 -43   3   1    8.07    0.88
  43   3  -1    7.17    0.64
  43   3  -1    7.05    0.64
  43   3  -1    7.07    0.55
  43   3  -1    7.44    0.66
 -41  -3   1   10.56    0.98
 -41  -3   1   10.97    1.21
  41  -3  -1   11.33    0.93
  41  -3  -1   12.00    0.91
  41   3  -1   11.22    0.75
  41   3  -1   10.31    0.83
 -41   3   1   10.97    1.06
  41   3  -1   12.00    0.83
  41   3  -1   11.97    0.84
 -39  -3   1   27.53    1.79
  39  -3  -1   28.10    1.71
 -39  -3   1   26.79    2.05
  39  -3  -1   27.12    1.71
 -39   3   1   29.28    1.85
  39   3  -1   29.54    1.58
  39   3  -1   26.79    1.66
  39   3  -1   27.68    1.64
 -37  -3   1    0.80    0.36
  37  -3  -1    0.54    0.28
  37  -3  -1    0.38    0.26
 -37  -3   1    0.14    0.39
  37   3  -1    1.00    0.21
 -37   3   1    0.58    0.38
  37   3  -1    0.86    0.27
  37   3  -1    1.20    0.27
 -35  -3   1    5.61    0.82
  35  -3  -1    5.63    0.57
  35  -3  -1    5.95    0.59
 -35  -3   1    5.01    0.72
  35   3  -1    5.46    0.44
 -35   3   1    6.12    0.74
  35   3  -1    6.35    0.54
  33  -3  -1    0.76    0.24
 -33  -3   1    0.86    0.31
  33  -3  -1    1.12    0.26
  33   3  -1    0.62    0.23
 -33   3   1    0.16    0.29
  33   3  -1    0.57    0.16
 -31  -3   1    1.39    0.33
 -31  -3   1    0.63    0.35
  31  -3  -1    0.84    0.26
  31  -3  -1    0.72    0.24
 -31   3   1    0.99    0.36
  31   3  -1    0.95    0.23
  29  -3  -1   10.25    0.75
  29  -3  -1   11.18    0.77
 -29  -3   1   11.98    0.99
 -29  -3   1    9.71    0.80
 -29   3   1   10.98    0.85
 -29   3   1    9.71    0.98
 -27  -3   1    0.74    0.31
  27  -3  -1    0.92    0.23
 -27  -3   1    0.56    0.24
 -27   3   1    0.70    0.33
 -27   3   1    0.65    0.27
 -25  -3   1   -0.02    0.17
 -25  -3   1    0.19    0.23
  25  -3  -1   -0.24    0.13
 -25   3   1    0.11    0.20
 -25   3   1    0.07    0.25
 -23  -3   1   16.75    1.16
 -23  -3   1   16.53    1.03
 -23   3   1   17.40    1.22
 -23   3   1   16.00    1.06
 -21  -3   1   25.61    1.40
  21  -3  -1   25.38    1.38
 -21  -3   1   23.09    1.50
 -21   3   1   23.72    1.56
 -21   3   1   23.29    1.42
 -19  -3   1    0.70    0.21
  19  -3  -1    0.78    0.18
  19  -3  -1    0.72    0.12
  19   3  -1    0.46    0.13
 -19   3   1    0.66    0.25
 -19   3   1    0.55    0.18
  17  -3  -1  125.56    6.00
 -17  -3   1  110.07    6.07
  17  -3  -1  112.85    5.93
  17  -3  -1  117.77    5.97
 -17  -3   1  126.06    6.00
 -17   3   1  112.83    6.00
 -17   3   1  109.31    5.96
  17   3  -1  112.66    5.92
  17   3  -1  119.62    6.10
  17   3  -1  114.09    5.97
  15  -3  -1   20.62    1.17
  15  -3  -1   21.17    1.17
  15  -3  -1   18.58    1.26
  15   3  -1   21.43    1.12
 -15   3   1   20.47    1.16
  15   3  -1   21.20    1.26
  15   3  -1   22.18    1.18
  15   3  -1   21.44    1.12
 -15   3   1   20.59    1.20
 -13  -3   1    8.22    0.50
  13  -3  -1    6.92    0.45
 -13  -3   1    7.62    0.55
  13   3  -1    8.25    0.56
  13   3  -1    7.74    0.45
 -13   3   1    8.76    0.48
  13   3  -1    6.72    0.47
  13   3  -1    7.99    0.44
 -13   3   1    6.93    0.47
 -13   3   1    7.32    0.51
  11  -3  -1    4.68    0.33
 -11  -3   1    3.99    0.36
  11  -3  -1    5.25    0.33
 -11  -3   1    4.30    0.32
  11  -3  -1    5.06    0.32
  11  -3  -1    4.68    0.30
  11   3  -1    4.57    0.29
  11   3  -1    4.49    0.28
  11   3  -1    4.37    0.36
  11   3  -1    4.76    0.32
 -11   3   1    4.70    0.35
 -11   3   1    4.44    0.32
 -11   3   1    4.40    0.31
  -9  -3   1   25.45    1.35
   9  -3  -1   22.88    1.32
   9  -3  -1   26.94    1.35
  -9  -3   1   25.43    1.39
   9  -3  -1   22.25    1.41
   9  -3  -1   25.77    1.34
   9  -3  -1   26.28    1.35
   9   3  -1   24.77    1.30
   9   3  -1   25.82    1.39
  -9   3   1   24.91    1.33
   9   3  -1   25.32    1.32
  -9   3   1   23.62    1.34
   9   3  -1   25.13    1.34
   9   3  -1   25.17    1.32
  -9   3   1   26.92    1.36
  -7  -3   1  186.66    9.78
   7  -3  -1  204.51    9.81
  -7  -3   1  189.49    9.80
  -7  -3   1  207.93    9.86
   7   3  -1  192.68    9.80
  -7   3   1  188.59    9.81
   7   3  -1  186.47    9.85
  -7   3   1  208.11    9.83
   7   3  -1  187.16    9.80
   7   3  -1  185.44    9.82
  -5  -3   1  131.65    6.51
  -5  -3   1  123.16    6.47
  -5  -3   1  121.41    6.46
   5  -3  -1  137.94    6.48
  -5  -3   1  125.76    6.46
   5  -3  -1  128.73    6.47
   5   3  -1  123.64    6.45
   5   3  -1  120.36    6.46
  -5   3   1  117.04    6.48
  -5   3   1  141.07    6.48
  -5   3   1  133.98    6.48
   5   3  -1  128.61    6.47
  -5   3   1  125.29    6.47
  -3  -3   1   73.97    3.45
   3  -3  -1   70.78    3.44
   3  -3  -1   70.61    3.45
   3  -3  -1   71.91    3.47
  -3  -3   1   63.63    3.44
  -3  -3   1   62.46    3.43
   3   3  -1   65.39    3.44
   3   3  -1   70.23    3.43
  -3   3   1   65.47    3.44
   3   3  -1   70.70    3.44
  -3   3   1   65.25    3.46
  -3   3   1   60.84    3.44
  -1  -3   1   30.69    1.53
   1  -3  -1   28.88    1.53
   1  -3  -1   31.60    1.55
  -1  -3   1   30.37    1.53
   1  -3  -1   29.32    1.53
  -1   3   1   27.48    1.54
   1   3  -1   28.71    1.53
  -1   3   1   29.46    1.53
  -1   3   1   30.35    1.53
   1   3  -1   29.47    1.52
   1   3  -1   29.79    1.53
  -1  -3  -1  343.44   16.01
   1  -3   1  309.82   15.90
  -1  -3  -1  322.43   16.11
   1  -3   1  290.53   16.00
  -1  -3  -1  342.90   15.96
   1  -3   1  293.17   16.04
   1   3   1  291.95   15.84
   1   3   1  305.54   15.97
   1   3   1  297.46   15.90
  -1   3  -1  297.59   16.04
  -1   3  -1  301.00   15.86
   1   3   1  300.16   16.05
  -1   3  -1  340.22   16.06
   3  -3   1   18.48    0.92
  -3  -3  -1   15.92    0.94
   3  -3   1   17.18    0.94
  -3  -3  -1   17.55    0.91
  -3  -3  -1   17.69    0.91
   3  -3   1   17.67    0.92
  -3   3  -1   17.95    0.94
  -3   3  -1   16.48    0.92
   3   3   1   17.72    0.91
  -5  -3  -1   83.98    4.17
   5  -3   1   76.27    4.18
   5  -3   1   89.28    4.21
   5  -3   1   80.51    4.26
  -5  -3  -1   88.24    4.28
  -5  -3  -1   78.39    4.17
   5   3   1   74.69    4.17
  -5   3  -1   81.60    4.20
   5   3   1   85.87    4.21
   5   3   1   75.33    4.17
  -5   3  -1   88.53    4.19
   5   3   1   83.49    4.17
   7  -3   1   50.86    2.63
  -7  -3  -1   49.51    2.58
  -7  -3  -1   53.59    2.71
   7  -3   1   51.53    2.60
  -7  -3  -1   51.22    2.60
   7   3   1   50.66    2.58
  -7   3  -1   51.02    2.63
   7   3   1   48.08    2.62
  -7   3  -1   51.02    2.70
   7   3   1   53.50    2.60
  -7   3  -1   52.43    2.60
   7   3   1   46.69    2.69
   7   3   1   48.69    2.56
  -7   3  -1   48.90    2.63
   9  -3   1    5.02    0.31
  -9  -3  -1    5.06    0.42
   9  -3   1    4.72    0.30
   9  -3   1    4.59    0.34
   9  -3   1    4.81    0.40
   9   3   1    4.36    0.31
   9   3   1    4.80    0.30
   9   3   1    4.69    0.28
  -9   3  -1    4.97    0.34
  -9   3  -1    5.50    0.32
  -9   3  -1    5.35    0.42
   9   3   1    4.88    0.41
  -9   3  -1    5.10    0.35
 -11  -3  -1  103.47    5.19
  11  -3   1   93.52    5.07
  11  -3   1   99.78    5.08
 -11  -3  -1   99.88    5.06
 -11   3  -1   98.71    5.08
  11   3   1   97.62    5.05
  11   3   1   98.93    5.04
  11   3   1   99.42    5.19
 -11   3  -1  102.74    5.10
  11   3   1   94.63    5.02
  13  -3   1   13.46    0.78
  13  -3   1   14.73    0.84
  13  -3   1   14.92    0.94
 -13  -3  -1   13.56    0.93
  13  -3   1   15.46    0.80
 -13  -3  -1   13.70    0.81
 -13   3  -1   14.57    0.86
 -13   3  -1   13.43    0.82
  13   3   1   14.28    1.00
 -13   3  -1   12.98    0.79
  13   3   1   14.76    0.81
  13   3   1   13.84    0.76
 -15  -3  -1    0.34    0.13
  15  -3   1    0.52    0.10
  15  -3   1    0.46    0.14
  15  -3   1    0.58    0.11
 -15  -3  -1    0.44    0.19
 -15   3  -1    0.50    0.17
  15   3   1    0.45    0.08
  15   3   1    0.58    0.19
 -15   3  -1    0.56    0.13
 -15   3  -1    0.54    0.21
 -17  -3  -1   13.13    0.82
  17  -3   1   14.32    0.77
  17  -3   1   13.77    0.84
 -17  -3  -1   13.77    0.96
 -17   3  -1   13.64    0.87
  17   3   1   13.83    0.75
  17   3   1   13.34    0.81
 -19  -3  -1   55.98    3.03
 -19  -3  -1   53.48    2.86
  19  -3   1   55.98    2.88
  19  -3   1   53.29    2.80
  19   3   1   51.99    2.84
  19   3   1   53.82    2.78
 -19   3  -1   50.91    2.89
 -19   3  -1   54.99    3.05
 -21  -3  -1  105.74    5.29
  21  -3   1  100.64    5.29
  21  -3   1   96.59    5.21
  21   3   1  101.62    5.19
 -21   3  -1  103.75    5.33
 -23  -3  -1   55.09    2.81
 -23  -3  -1   47.16    2.97
  23  -3   1   55.38    2.81
 -23   3  -1   48.92    2.83
 -25  -3  -1    2.27    0.48
 -25  -3  -1    2.90    0.37
  25  -3   1    2.53    0.35
  25   3   1    2.52    0.23
 -25   3  -1    2.03    0.45
 -25   3  -1    2.70    0.40
 -27  -3  -1   20.70    1.36
  27  -3   1   23.40    1.38
 -27   3  -1   23.22    1.62
 -27   3  -1   22.97    1.43
  27   3   1   23.03    1.24
  29  -3   1    3.36    0.41
 -29  -3  -1    3.32    0.59
 -29  -3  -1    2.88    0.41
  29   3   1    2.83    0.24
 -29   3  -1    2.43    0.45
  29   3   1    2.68    0.26
 -31  -3  -1    3.86    0.50
 -31  -3  -1    3.06    0.61
  31   3   1    3.35    0.30
 -31   3  -1    3.62    0.52
 -31   3  -1    3.95    0.69
  33  -3   1   28.66    1.73
 -33  -3  -1   28.64    1.75
 -33  -3  -1   29.30    2.03
 -33   3  -1   26.04    1.78
  33   3   1   29.66    1.71
 -33   3  -1   28.70    2.04
  33   3   1   29.55    1.57
 -35  -3  -1    6.92    0.92
  35  -3   1    6.94    0.67
 -35   3  -1    5.46    0.89
  35   3   1    7.67    0.64
  35   3   1    7.05    0.48
 -35   3  -1    6.02    0.75
 -37  -3  -1    6.73    0.94
 -37  -3  -1    6.10    0.68
  37  -3   1    5.28    0.60
  37   3   1    6.20    0.44
 -37   3  -1    6.08    0.95
  37   3   1    5.87    0.61
 -37   3  -1    5.40    0.72
  39  -3   1    2.64    0.44
 -39  -3  -1    1.40    0.57
  39  -3   1    1.57    0.38
 -39  -3  -1    2.66    0.48
  39   3   1    2.05    0.39
  39   3   1    2.35    0.27
 -39   3  -1    1.40    0.59
 -39   3  -1    2.00    0.55
 -41  -3  -1    6.32    0.76
  41  -3   1    7.18    0.74
 -41  -3  -1    7.87    1.05
  41  -3   1    6.73    0.70
 -41   3  -1    8.04    0.91
  41   3   1    7.48    0.52
  41   3   1    7.01    0.68
 -43  -3  -1    0.52    0.52
 -43  -3  -1    0.11    0.33
  43  -3   1    0.85    0.36
  43  -3   1    0.50    0.33
  43   3   1    0.72    0.31
  43   3   1    0.65    0.30
  43   3   1    0.75    0.18
 -43   3  -1    0.26    0.45
 -45  -3  -1    2.67    0.54
  45  -3   1    2.93    0.52
  45   3   1    2.39    0.44
 -45   3  -1    2.94    0.71
  45   3   1    3.00    0.43
  45   3   1    2.39    0.38
  47  -3   1    1.87    0.54
 -47  -3  -1    2.15    0.71
  47  -3   1    2.24    0.46
 -47  -3  -1    1.72    0.54
  47   3   1    2.22    0.41
  47   3   1    1.85    0.41
 -47   3  -1    2.51    0.64
  47   3   1    2.38    0.37
  47   3   1    1.86    0.24
  49  -3   1    0.57    0.35
  49  -3   1   -0.17    0.28
 -49  -3  -1   -0.07    0.38
 -49  -3  -1   -1.09    0.48
 -49   3  -1    0.01    0.48
  49   3   1    0.59    0.27
  51  -3   1    0.79    0.44
  51  -3   1   -0.02    0.37
 -51  -3  -1    0.27    0.62
 -51  -3  -1    1.11    0.48
  51   3   1    0.60    0.34
  51   3   1    0.95    0.30
  51   3   1    0.40    0.33
 -51   3  -1    0.76    0.52
  53  -3   1    0.32    0.39
 -53  -3  -1    0.24    0.43
  53  -3   1   -0.37    0.33
 -53  -3  -1   -0.15    0.66
 -53   3  -1    0.54    0.51
  53   3   1    0.55    0.33
  53   3   1    0.06    0.29
  53   3   1    0.82    0.33
  55  -3   1    2.56    0.53
 -55  -3  -1    2.68    0.70
  55   3   1    1.84    0.48
  56  -4  -1    0.43    0.38
 -56  -4   1    0.42    0.46
  56   4  -1   -0.22    0.30
  56   4  -1    0.61    0.34
 -54  -4   1   -0.12    0.43
  54  -4  -1   -0.71    0.30
  54   4  -1    0.05    0.29
  54   4  -1   -0.33    0.28
 -54   4   1    1.13    0.57
  54   4  -1   -0.45    0.22
  52  -4  -1    0.90    0.42
 -52  -4   1    0.17    0.59
  52  -4  -1    0.17    0.32
 -52  -4   1   -0.04    0.40
 -52   4   1   -0.39    0.48
  52   4  -1   -0.02    0.29
 -50  -4   1    0.67    0.56
  50  -4  -1    0.61    0.36
  50  -4  -1    0.29    0.36
 -50  -4   1    0.09    0.44
  50   4  -1   -0.13    0.19
  50   4  -1    0.36    0.18
  50   4  -1    0.10    0.26
  50   4  -1    0.24    0.29
 -48  -4   1    0.42    0.51
  48  -4  -1   -0.08    0.36
 -48  -4   1    0.29    0.41
 -48   4   1   -0.34    0.47
  48   4  -1    0.74    0.30
  48   4  -1    0.94    0.25
  48   4  -1    0.21    0.25
  48   4  -1    0.28    0.27
  46  -4  -1    0.68    0.37
 -46  -4   1   -0.41    0.34
 -46  -4   1    1.21    0.61
  46  -4  -1    0.13    0.36
  46   4  -1    0.17    0.23
  46   4  -1    0.16    0.26
 -44  -4   1    3.44    0.76
  44  -4  -1    3.23    0.54
 -44  -4   1    3.14    0.55
  44  -4  -1    3.69    0.58
  44   4  -1    3.32    0.45
  44   4  -1    3.74    0.46
  44   4  -1    3.32    0.36
  44   4  -1    3.36    0.49
 -44   4   1    3.99    0.70
 -42  -4   1    3.02    0.69
 -42  -4   1    2.35    0.50
  42  -4  -1    2.69    0.48
  42   4  -1    2.43    0.31
  42   4  -1    2.36    0.38
  42   4  -1    2.36    0.37
 -42   4   1    2.58    0.57
  42   4  -1    2.67    0.39
 -40  -4   1    0.77    0.49
 -40  -4   1    0.55    0.37
  40  -4  -1    0.63    0.32
  40  -4  -1    0.29    0.33
 -40   4   1    1.21    0.48
  40   4  -1    1.01    0.26
  40   4  -1    0.52    0.26
  40   4  -1    1.17    0.32
  40   4  -1    0.42    0.18
 -38  -4   1    1.09    0.40
 -38  -4   1    1.59    0.54
  38  -4  -1    1.63    0.37
  38  -4  -1    1.38    0.35
  38   4  -1    1.67    0.29
  38   4  -1    1.30    0.28
  38   4  -1    1.17    0.23
 -38   4   1    1.49    0.48
 -36  -4   1    0.54    0.33
  36  -4  -1    0.45    0.27
 -36  -4   1    0.35    0.42
  36  -4  -1    1.07    0.33
  36   4  -1    0.53    0.21
  36   4  -1    0.52    0.16
  36   4  -1    0.21    0.23
  36   4  -1    0.26    0.17
 -36   4   1    0.86    0.39
 -34  -4   1   13.07    1.02
  34  -4  -1   12.48    0.95
 -34  -4   1   13.89    1.21
  34  -4  -1   14.08    0.97
  34   4  -1   13.58    0.86
  34   4  -1   13.59    0.92
  34   4  -1   14.48    0.84
 -34   4   1   13.60    1.09
 -32  -4   1    0.02    0.25
 -32  -4   1   -0.39    0.23
  32  -4  -1   -0.03    0.19
  32  -4  -1    0.38    0.22
  32   4  -1   -0.09    0.10
  32   4  -1    0.15    0.15
 -32   4   1   -0.12    0.26
  30  -4  -1    5.10    0.50
 -30  -4   1    5.20    0.58
  30  -4  -1    4.95    0.52
 -30  -4   1    5.74    0.72
 -30   4   1    4.32    0.58
  30   4  -1    5.51    0.40
  30   4  -1    5.80    0.43
  28  -4  -1   12.54    0.85
 -28  -4   1   12.79    1.04
  28  -4  -1   11.36    0.84
 -28  -4   1   14.07    0.91
  28   4  -1   12.41    0.75
  28   4  -1   12.38    0.77
 -28   4   1   11.56    0.91
 -26  -4   1    4.70    0.52
 -26  -4   1    5.77    0.65
  26  -4  -1    6.01    0.51
  26  -4  -1    6.14    0.52
 -26   4   1    5.75    0.58
  26   4  -1    6.05    0.43
  26   4  -1    6.37    0.42
  24  -4  -1   19.18    1.09
 -24  -4   1   16.75    1.22
  24  -4  -1   17.33    1.08
 -24  -4   1   18.71    1.11
  24   4  -1   17.13    0.99
  24   4  -1   16.95    0.99
 -24   4   1   17.32    1.13
 -22  -4   1    7.42    0.69
 -22  -4   1    8.85    0.61
  22  -4  -1    7.37    0.57
  22   4  -1    8.29    0.51
  22   4  -1    7.62    0.50
 -22   4   1    8.51    0.65
 -20  -4   1    4.18    0.46
  20  -4  -1    5.00    0.40
 -20  -4   1    3.86    0.37
  20   4  -1    3.44    0.35
  20   4  -1    4.44    0.31
 -20   4   1    3.96    0.42
  20   4  -1    4.47    0.31
 -18  -4   1    5.30    0.42
  18  -4  -1    4.99    0.41
 -18  -4   1    5.84    0.50
  18  -4  -1    5.30    0.37
 -18   4   1    5.56    0.46
  18   4  -1    4.85    0.38
  18   4  -1    5.16    0.34
  18   4  -1    4.88    0.40
  18   4  -1    5.68    0.50
  16  -4  -1    9.74    0.58
  16  -4  -1    9.04    0.59
 -16  -4   1    8.44    0.65
 -16  -4   1    9.05    0.59
 -16   4   1    9.54    0.56
  16   4  -1    8.84    0.53
 -16   4   1    8.23    0.56
 -16   4   1    8.57    0.61
  16   4  -1    8.71    0.60
  16   4  -1    7.89    0.70
  16   4  -1    8.79    0.52
  14  -4  -1   76.44    3.75
 -14  -4   1   69.11    3.81
 -14  -4   1   78.87    3.76
  14  -4  -1   71.54    3.73
 -14   4   1   68.50    3.72
  14   4  -1   74.01    3.84
 -14   4   1   73.90    3.77
  14   4  -1   73.15    3.69
  14   4  -1   71.65    3.68
 -14   4   1   72.09    3.74
  14   4  -1   67.54    3.73
  14   4  -1   66.42    3.71
  12  -4  -1   47.08    2.78
  12  -4  -1   54.27    2.62
 -12  -4   1   49.69    2.67
  12  -4  -1   51.75    2.60
  12   4  -1   47.76    2.67
 -12   4   1   46.48    2.63
 -12   4   1   50.05    2.59
  12   4  -1   46.59    2.57
 -12   4   1   54.57    2.63
  12   4  -1   47.99    2.55
  12   4  -1   47.86    2.56
  12   4  -1   51.06    2.60
  10  -4  -1    7.10    0.47
  10  -4  -1    8.37    0.55
  10  -4  -1    7.97    0.50
 -10  -4   1    8.36    0.55
 -10  -4   1    7.96    0.47
 -10   4   1    8.62    0.50
  10   4  -1    8.42    0.50
  10   4  -1    8.66    0.56
  10   4  -1    7.25    0.46
  10   4  -1    8.16    0.48
  10   4  -1    8.08    0.45
  10   4  -1    7.83    0.43
   8  -4  -1    0.48    0.11
   8  -4  -1    0.44    0.08
   8  -4  -1    0.44    0.10
  -8  -4   1    0.40    0.06
  -8  -4   1    0.51    0.10
  -8  -4   1    0.39    0.12
  -8  -4   1    0.50    0.08
  -8   4   1    0.29    0.10
   8   4  -1    0.38    0.08
   8   4  -1    0.46    0.12
   8   4  -1    0.48    0.10
   8   4  -1    0.43    0.08
   8   4  -1    0.50    0.07
  -8   4   1    0.53    0.10
  -8   4   1    0.47    0.10
  -6  -4   1   33.26    1.79
   6  -4  -1   36.01    1.78
   6  -4  -1   34.45    1.74
  -6  -4   1   30.78    1.74
  -6  -4   1   31.08    1.72
   6  -4  -1   34.08    1.75
  -6   4   1   35.87    1.77
  -6   4   1   34.11    1.75
  -6   4   1   31.78    1.76
   6   4  -1   31.72    1.72
   6   4  -1   34.52    1.74
   6   4  -1   34.33    1.74
  -4  -4   1   17.43    0.89
   4  -4  -1   16.30    0.90
   4  -4  -1   16.46    0.90
  -4  -4   1   18.15    0.91
   4  -4  -1   16.36    0.93
  -4  -4   1   16.90    0.90
  -4   4   1   16.73    0.90
  -4   4   1   15.27    0.91
   4   4  -1   16.20    0.88
   4   4  -1   17.39    0.90
   4   4  -1   17.54    0.90
   2  -4  -1    5.45    0.35
  -2  -4   1    5.34    0.33
  -2  -4   1    6.04    0.32
   2  -4  -1    5.96    0.38
  -2  -4   1    6.06    0.36
  -2  -4   1    5.76    0.34
  -2   4   1    5.54    0.37
  -2   4   1    6.01    0.35
   2   4  -1    5.92    0.35
   2   4  -1    5.92    0.34
   2   4  -1    5.91    0.33
  -2   4   1    5.69    0.34
   0  -4   1   72.85    3.59
   0  -4  -1   68.64    3.57
   0  -4  -1   71.92    3.59
   0  -4   1   69.50    3.59
   0  -4  -1   72.08    3.59
   0  -4  -1   65.39    3.61
   0   4   1   71.13    3.58
   0   4   1   71.28    3.59
   0   4  -1   74.45    3.60
   0   4  -1   69.95    3.59
   0   4   1   68.26    3.61
   0   4  -1   68.38    3.58
  -2  -4  -1  121.74    6.86
  -2  -4  -1  138.93    6.89
  -2  -4  -1  133.84    6.84
  -2  -4  -1  139.09    6.86
   2  -4   1  123.96    6.86
   2  -4   1  140.83    6.87
   2   4   1  146.86    6.86
   2   4   1  139.55    6.86
  -2   4  -1  133.79    6.86
  -2   4  -1  135.14    6.88
   4  -4   1   48.10    2.41
  -4  -4  -1   45.58    2.40
  -4  -4  -1   45.82    2.40
  -4  -4  -1   45.57    2.37
   4  -4   1   46.68    2.43
   4  -4   1   49.43    2.49
  -4  -4  -1   47.84    2.44
  -4   4  -1   46.42    2.41
   4   4   1   42.39    2.39
   4   4   1   47.10    2.40
  -4   4  -1   50.18    2.44
   6  -4   1   92.07    4.47
  -6  -4  -1   92.13    4.58
  -6  -4  -1   86.37    4.45
   6  -4   1   82.47    4.55
  -6  -4  -1   87.84    4.45
  -6   4  -1   85.37    4.49
   6   4   1   87.44    4.45
   6   4   1   89.94    4.45
   6   4   1   80.83    4.46
  -6   4  -1   88.91    4.47
   6   4   1   88.89    4.49
   8  -4   1   18.35    0.95
   8  -4   1   17.05    1.03
  -8  -4  -1   18.92    1.08
  -8  -4  -1   17.20    0.94
   8   4   1   16.70    0.94
   8   4   1   17.72    0.93
  -8   4  -1   17.12    0.98
   8   4   1   17.98    1.07
   8   4   1   18.26    0.96
 -10  -4  -1   30.71    1.66
  10  -4   1   27.37    1.51
 -10  -4  -1   28.07    1.49
 -10  -4  -1   28.36    1.52
  10  -4   1   26.33    1.51
  10   4   1   28.90    1.47
 -10   4  -1   28.36    1.55
  10   4   1   29.00    1.64
 -10   4  -1   26.34    1.55
  10   4   1   29.56    1.50
  10   4   1   31.41    1.52
  10   4   1   29.11    1.54
  10   4   1   28.52    1.49
  12  -4   1    0.66    0.16
  12  -4   1    0.39    0.17
 -12  -4  -1    0.88    0.22
  12  -4   1    0.69    0.12
 -12  -4  -1    0.73    0.14
 -12   4  -1    0.66    0.12
  12   4   1    0.67    0.12
 -12   4  -1    0.53    0.16
  12   4   1    0.58    0.08
  12   4   1    0.62    0.10
 -12   4  -1    0.69    0.14
 -12   4  -1    0.64    0.20
  12   4   1    0.57    0.09
  14  -4   1   98.87    4.87
 -14  -4  -1   91.75    4.69
  14  -4   1   82.75    4.67
 -14  -4  -1   93.29    4.85
  14  -4   1   92.37    4.72
  14  -4   1   89.51    4.66
  14   4   1   90.59    4.84
 -14   4  -1   88.92    4.71
  14   4   1   88.49    4.68
 -14   4  -1   99.25    4.88
 -14   4  -1   91.35    4.68
  14   4   1   88.43    4.65
 -14   4  -1   89.11    4.73
  14   4   1   89.78    4.63
 -16  -4  -1   38.71    2.08
  16  -4   1   38.68    2.05
 -16  -4  -1   37.66    2.18
  16   4   1   35.91    2.17
 -16   4  -1   36.86    2.00
 -16   4  -1   34.44    2.17
  16   4   1   36.87    1.98
  16   4   1   38.24    2.01
  16   4   1   38.74    1.96
 -16   4  -1   39.55    2.07
  18  -4   1    1.18    0.15
 -18  -4  -1    0.80    0.28
  18  -4   1    0.99    0.21
 -18  -4  -1    0.91    0.18
 -18   4  -1    0.48    0.20
  18   4   1    1.10    0.13
  18   4   1    0.92    0.18
 -18   4  -1    0.87    0.17
 -18   4  -1    0.87    0.26
  20  -4   1    0.41    0.17
 -20  -4  -1    0.68    0.20
 -20  -4  -1    0.30    0.24
  20   4   1    0.96    0.18
 -20   4  -1    0.67    0.25
  20   4   1    0.76    0.12
 -20   4  -1    0.88    0.31
  22  -4   1   14.22    0.87
 -22  -4  -1   11.93    0.83
 -22  -4  -1   12.79    1.01
 -22   4  -1   12.11    0.89
 -22   4  -1   14.36    1.06
  24  -4   1   20.27    1.22
 -24  -4  -1   19.99    1.21
 -24  -4  -1   20.88    1.43
 -24   4  -1   20.33    1.44
  24   4   1   20.02    1.09
 -24   4  -1   18.47    1.26
  26  -4   1    3.51    0.42
 -26  -4  -1    4.68    0.66
 -26  -4  -1    3.53    0.43
  26   4   1    3.73    0.30
 -26   4  -1    4.46    0.54
  26   4   1    3.53    0.28
 -26   4  -1    3.43    0.58
 -28  -4  -1    0.03    0.30
  28  -4   1   -0.06    0.18
 -28  -4  -1    0.40    0.23
 -28   4  -1    0.14    0.28
 -28   4  -1    0.25    0.30
 -30  -4  -1    0.19    0.24
  30   4   1    0.28    0.12
 -30   4  -1    0.01    0.28
 -30   4  -1   -0.05    0.32
 -32  -4  -1   -0.02    0.23
  32  -4   1   -0.20    0.23
 -32  -4  -1    0.02    0.34
 -32   4  -1   -0.34    0.31
 -32   4  -1   -0.21    0.33
  32   4   1   -0.04    0.12
  34  -4   1    2.45    0.40
 -34  -4  -1    1.43    0.37
 -34  -4  -1    1.79    0.54
 -34   4  -1    1.55    0.51
 -34   4  -1    1.10    0.42
  34   4   1    1.90    0.23
 -36  -4  -1    0.44    0.40
 -36  -4  -1    0.20    0.33
  36  -4   1    0.23    0.26
  36   4   1   -0.02    0.23
 -36   4  -1    0.04    0.33
  36   4   1    0.28    0.14
  38  -4   1    7.70    0.73
 -38  -4  -1    7.26    1.02
  38  -4   1    8.06    0.75
 -38  -4  -1    7.79    0.79
  38   4   1    8.03    0.53
  38   4   1    7.08    0.68
 -38   4  -1    6.29    0.84
 -40  -4  -1    4.17    0.80
 -40  -4  -1    5.26    0.64
  40  -4   1    5.26    0.62
  40  -4   1    4.47    0.59
 -40   4  -1    5.76    0.75
  40   4   1    4.69    0.58
  40   4   1    4.47    0.38
  40   4   1    4.52    0.46
  42  -4   1    0.90    0.36
 -42  -4  -1    1.13    0.41
 -42  -4  -1    0.77    0.52
  42  -4   1    0.67    0.36
  42   4   1    0.70    0.24
  42   4   1    0.78    0.28
  42   4   1    1.21    0.20
 -42   4  -1    1.42    0.53
  42   4   1    0.80    0.31
 -44  -4  -1    4.34    0.64
 -44  -4  -1    3.95    0.87
  44  -4   1    3.97    0.66
  44  -4   1    3.73    0.59
  44   4   1    3.68    0.53
  44   4   1    4.26    0.51
  44   4   1    4.15    0.46
  44   4   1    3.04    0.34
 -44   4  -1    3.20    0.67
 -46  -4  -1   -0.07    0.40
 -46  -4  -1   -0.57    0.49
  46  -4   1    0.43    0.32
 -46   4  -1    0.44    0.48
  46   4   1    0.63    0.26
  46   4   1    0.33    0.29
  46   4   1    0.34    0.27
 -48  -4  -1    0.66    0.55
  48  -4   1    0.09    0.33
 -48  -4  -1    0.31    0.48
  48  -4   1   -0.27    0.29
  48   4   1    0.27    0.27
  48   4   1    0.31    0.25
 -48   4  -1    1.55    0.59
 -50  -4  -1    0.51    0.60
  50  -4   1    1.32    0.44
  50  -4   1    0.47    0.35
 -50  -4  -1    0.86    0.47
  50   4   1    0.75    0.38
  50   4   1    0.82    0.29
 -50   4  -1    1.42    0.58
  50   4   1    0.89    0.39
  52  -4   1    1.42    0.45
  52  -4   1    1.25    0.49
 -52  -4  -1    1.24    0.53
 -52  -4  -1    0.12    0.69
  52   4   1    1.50    0.35
  52   4   1    1.94    0.39
  52   4   1    1.95    0.42
 -52   4  -1    0.68    0.53
 -54  -4  -1    0.29    0.50
  54  -4   1   -0.11    0.40
  54   4   1    0.27    0.36
 -54   4  -1    1.33    0.63
 -55  -5   1    0.35    0.52
  55  -5  -1   -0.24    0.31
  55  -5  -1    0.18    0.50
  55   5  -1    0.44    0.30
  55   5  -1    0.92    0.33
 -53  -5   1    0.85    0.64
 -53  -5   1    2.08    0.51
  53  -5  -1    0.93    0.40
  53  -5  -1    1.17    0.51
 -53   5   1    0.35    0.55
  53   5  -1    0.98    0.33
  53   5  -1    1.01    0.43
 -51  -5   1    0.10    0.55
  51  -5  -1    0.45    0.36
  51   5  -1    0.53    0.29
 -51   5   1    0.51    0.50
  49  -5  -1    1.55    0.45
  49  -5  -1    0.50    0.43
 -49  -5   1    1.97    0.67
 -49   5   1    0.74    0.55
  49   5  -1    1.60    0.35
  49   5  -1    1.51    0.37
  49   5  -1    1.28    0.30
  49   5  -1    1.23    0.24
 -47  -5   1    2.70    0.52
  47  -5  -1    2.04    0.50
  47   5  -1    2.55    0.43
 -47   5   1    1.44    0.56
  47   5  -1    2.32    0.39
  47   5  -1    1.56    0.33
 -45  -5   1    2.72    0.54
  45  -5  -1    3.08    0.53
 -45  -5   1    2.76    0.70
  45  -5  -1    2.27    0.62
  45   5  -1    3.35    0.47
  45   5  -1    3.12    0.44
  45   5  -1    3.30    0.35
  45   5  -1    2.99    0.42
 -43  -5   1    0.75    0.57
  43  -5  -1    0.69    0.35
  43  -5  -1    1.28    0.40
 -43  -5   1    1.23    0.43
  43   5  -1    1.50    0.24
  43   5  -1    1.34    0.33
  43   5  -1    1.21    0.33
 -43   5   1    1.45    0.55
  43   5  -1    1.28    0.30
 -41  -5   1    0.46    0.48
  41  -5  -1    0.64    0.33
  41  -5  -1    0.78    0.34
 -41  -5   1    0.24    0.36
 -41   5   1    0.39    0.41
  41   5  -1    0.84    0.22
  41   5  -1    1.06    0.31
  41   5  -1    0.81    0.27
  41   5  -1    1.21    0.28
  39  -5  -1    5.27    0.64
 -39  -5   1    3.61    0.59
  39  -5  -1    5.47    0.63
 -39  -5   1    4.03    0.80
 -39   5   1    5.66    0.76
  39   5  -1    5.07    0.50
  39   5  -1    5.35    0.49
  39   5  -1    4.45    0.42
  39   5  -1    5.62    0.58
 -37  -5   1    0.20    0.43
 -37  -5   1    0.56    0.31
  37  -5  -1   -0.02    0.25
  37  -5  -1    0.29    0.27
  37   5  -1   -0.21    0.16
  37   5  -1    0.21    0.15
  37   5  -1    0.11    0.19
 -37   5   1    0.26    0.39
  37   5  -1    0.11    0.17
  35  -5  -1    1.10    0.31
 -35  -5   1    0.89    0.42
  35  -5  -1    0.84    0.29
  35   5  -1    1.01    0.24
  35   5  -1    1.05    0.21
  35   5  -1    0.81    0.22
 -35   5   1    0.47    0.35
  35   5  -1    0.97    0.25
  33  -5  -1    1.32    0.32
  33  -5  -1    2.08    0.37
 -33  -5   1    1.56    0.36
  33   5  -1    2.23    0.28
  33   5  -1    1.99    0.25
 -33   5   1    1.60    0.41
  31  -5  -1   17.05    1.21
 -31  -5   1   17.44    1.15
  31  -5  -1   16.34    1.10
 -31  -5   1   16.12    1.32
 -31   5   1   18.21    1.22
  31   5  -1   16.64    1.00
  31   5  -1   16.85    0.99
 -29  -5   1    0.31    0.24
  29  -5  -1    0.47    0.22
  29  -5  -1    0.72    0.26
 -29  -5   1    0.44    0.32
  29   5  -1    0.27    0.13
 -29   5   1    0.28    0.29
  29   5  -1    0.09    0.12
 -27  -5   1    1.34    0.31
  27  -5  -1    1.84    0.32
 -27  -5   1    1.97    0.43
  27  -5  -1    1.85    0.31
  27   5  -1    1.83    0.24
 -27   5   1    2.43    0.41
  27   5  -1    2.17    0.24
  25  -5  -1   11.75    0.81
 -25  -5   1   11.15    0.93
 -25  -5   1   12.06    0.83
  25  -5  -1   12.42    0.81
 -25   5   1   11.08    0.90
  25   5  -1   11.29    0.70
  25   5  -1   12.09    0.71
 -23  -5   1   41.73    2.31
 -23  -5   1   41.60    2.45
  23  -5  -1   42.24    2.31
  23   5  -1   39.25    2.25
  23   5  -1   43.82    2.22
 -23   5   1   42.50    2.36
 -21  -5   1   14.58    0.87
  21  -5  -1   12.87    0.85
 -21  -5   1   12.97    0.95
  21  -5  -1   12.50    0.83
 -21   5   1   12.59    0.89
  21   5  -1   13.63    0.76
  21   5  -1   12.66    0.75
 -19  -5   1    5.67    0.53
  19  -5  -1    4.72    0.42
  19  -5  -1    4.88    0.41
 -19  -5   1    4.38    0.41
  19   5  -1    4.93    0.50
 -19   5   1    4.64    0.46
  19   5  -1    4.46    0.37
  19   5  -1    5.28    0.34
  19   5  -1    4.89    0.40
  19   5  -1    5.34    0.35
  17  -5  -1   10.03    0.68
 -17  -5   1   10.31    0.68
 -17  -5   1   10.71    0.77
  17  -5  -1   10.53    0.67
 -17   5   1    9.70    0.71
  17   5  -1   10.26    0.68
  17   5  -1   10.46    0.60
  17   5  -1   10.13    0.76
  17   5  -1   10.88    0.59
 -17   5   1   10.19    0.65
  17   5  -1   10.71    0.61
  17   5  -1   10.76    0.67
  15  -5  -1   11.76    0.65
 -15  -5   1   11.06    0.77
  15  -5  -1   10.71    0.69
  15  -5  -1   11.39    0.68
  15   5  -1    9.73    0.60
 -15   5   1   11.45    0.73
  15   5  -1    9.67    0.65
  15   5  -1   11.29    0.84
 -15   5   1   11.85    0.68
  15   5  -1   10.66    0.61
  15   5  -1   10.97    0.66
  13  -5  -1   11.37    0.77
 -13  -5   1    9.97    0.71
  13  -5  -1   10.30    0.63
  13  -5  -1   10.54    0.65
 -13  -5   1    9.62    0.59
  13  -5  -1    9.75    0.60
  13   5  -1   10.98    0.71
 -13   5   1    9.78    0.62
  13   5  -1    9.90    0.59
  13   5  -1   10.08    0.63
 -13   5   1    9.90    0.66
  13   5  -1    9.90    0.61
 -13   5   1   10.33    0.64
  13   5  -1   10.37    0.56
  13   5  -1   10.12    0.57
 -11  -5   1    3.27    0.33
  11  -5  -1    2.50    0.26
 -11  -5   1    2.73    0.21
 -11  -5   1    2.68    0.19
  11  -5  -1    2.53    0.32
  11  -5  -1    2.79    0.25
  11  -5  -1    3.02    0.23
  11   5  -1    2.52    0.30
 -11   5   1    2.77    0.28
  11   5  -1    2.75    0.19
  11   5  -1    3.07    0.18
 -11   5   1    2.83    0.25
 -11   5   1    2.55    0.25
  11   5  -1    2.85    0.23
  11   5  -1    3.15    0.22
  -9  -5   1   39.33    2.10
  -9  -5   1   39.30    2.02
  -9  -5   1   37.30    1.97
   9  -5  -1   38.20    2.04
  -9  -5   1   38.13    2.00
   9  -5  -1   38.62    2.05
  -9   5   1   36.44    2.09
   9   5  -1   36.78    1.97
   9   5  -1   40.85    2.04
  -9   5   1   38.02    2.04
   9   5  -1   39.32    2.00
  -7  -5   1    5.65    0.41
  -7  -5   1    5.37    0.31
  -7  -5   1    5.23    0.36
  -7  -5   1    5.52    0.33
   7  -5  -1    4.92    0.33
  -7   5   1    4.78    0.36
   7   5  -1    5.51    0.31
   7   5  -1    5.23    0.34
  -7   5   1    5.12    0.37
   7   5  -1    5.49    0.34
  -7   5   1    5.46    0.36
  -5  -5   1   43.13    2.13
   5  -5  -1   39.90    2.15
   5  -5  -1   41.58    2.16
  -5  -5   1   40.22    2.15
   5   5  -1   42.35    2.12
   5   5  -1   42.90    2.15
  -5   5   1   39.73    2.16
   3  -5  -1   17.73    1.05
  -3  -5   1   20.68    1.04
   3  -5  -1   19.05    1.01
  -3  -5   1   19.36    0.98
  -3  -5   1   19.21    1.00
   3  -5  -1   18.90    1.00
  -3  -5   1   18.73    1.02
   3  -5  -1   19.42    1.02
   3   5  -1   19.73    1.00
   3   5  -1   17.82    1.02
   3   5  -1   17.39    1.01
  -3   5   1   18.87    1.04
  -3   5   1   19.07    1.01
   1  -5  -1    8.82    0.49
  -1  -5   1    7.82    0.47
  -1  -5   1    9.25    0.49
   1  -5  -1    8.12    0.48
  -1  -5   1    8.31    0.51
   1  -5  -1    8.59    0.46
  -1  -5   1    8.50    0.46
  -1   5   1    8.94    0.48
   1   5  -1    7.59    0.48
   1   5  -1    8.74    0.50
  -1   5   1    8.68    0.49
  -1   5   1    7.81    0.50
   1   5  -1    7.94    0.47
   1  -5   1    6.89    0.41
   1  -5   1    6.10    0.38
  -1  -5  -1    6.16    0.42
  -1  -5  -1    5.88    0.35
  -1  -5  -1    6.40    0.38
   1  -5   1    6.43    0.37
   1  -5   1    6.87    0.39
  -1  -5  -1    6.75    0.38
   1   5   1    6.47    0.41
  -1   5  -1    6.30    0.39
  -1   5  -1    6.04    0.37
  -1   5  -1    6.50    0.40
   1   5   1    6.62    0.37
   1   5   1    6.56    0.38
  -3  -5  -1   10.68    0.60
   3  -5   1   12.10    0.67
  -3  -5  -1   11.45    0.63
   3  -5   1   10.78    0.63
   3  -5   1   11.06    0.64
  -3  -5  -1   11.70    0.63
  -3  -5  -1   12.02    0.68
  -3   5  -1   12.12    0.65
  -3   5  -1   10.64    0.63
  -3   5  -1   10.39    0.65
   3   5   1   12.07    0.62
   3   5   1   12.35    0.67
   3   5   1   11.01    0.63
  -5  -5  -1   10.91    0.65
   5  -5   1   10.69    0.66
  -5  -5  -1   12.06    0.65
   5  -5   1   12.02    0.75
   5  -5   1   13.26    0.67
   5  -5   1   12.36    0.70
  -5  -5  -1   11.40    0.77
  -5  -5  -1   11.68    0.70
   5   5   1   12.30    0.64
  -5   5  -1   10.54    0.68
   5   5   1   12.89    0.65
   5   5   1   11.68    0.69
  -7  -5  -1   38.89    1.93
  -7  -5  -1   37.24    2.02
   7  -5   1   35.28    1.91
  -7  -5  -1   34.31    1.87
   7  -5   1   39.43    1.89
   7  -5   1   32.97    1.91
   7  -5   1   39.46    2.01
  -7  -5  -1   33.52    1.86
   7   5   1   33.43    1.86
  -7   5  -1   36.99    1.89
   7   5   1   37.98    1.89
   7   5   1   33.25    1.86
   7   5   1   36.35    1.91
   9  -5   1    1.44    0.15
   9  -5   1    1.56    0.26
   9  -5   1    1.13    0.13
  -9  -5  -1    1.04    0.12
  -9  -5  -1    1.26    0.25
   9  -5   1    0.85    0.16
   9   5   1    1.16    0.15
   9   5   1    1.41    0.18
   9   5   1    1.25    0.12
  -9   5  -1    0.88    0.16
   9   5   1    1.22    0.13
  -9   5  -1    1.50    0.16
  11  -5   1    8.31    0.56
  11  -5   1    7.75    0.50
 -11  -5  -1    8.59    0.65
 -11  -5  -1    8.27    0.48
 -11   5  -1    9.18    0.58
 -11   5  -1    8.41    0.55
  11   5   1    8.16    0.48
 -11   5  -1    9.05    0.52
  11   5   1    8.11    0.49
  11   5   1    8.15    0.57
  11   5   1    8.73    0.52
  13  -5   1    3.00    0.35
  13  -5   1    2.28    0.27
  13  -5   1    2.37    0.21
 -13  -5  -1    3.05    0.38
  13   5   1    2.36    0.22
  13   5   1    2.61    0.19
  13   5   1    2.43    0.25
  13   5   1    2.64    0.32
  13   5   1    2.10    0.19
  13   5   1    2.28    0.16
 -13   5  -1    2.18    0.22
  15  -5   1    5.46    0.37
 -15  -5  -1    6.15    0.57
  15  -5   1    4.96    0.43
 -15  -5  -1    4.91    0.44
  15   5   1    6.00    0.33
  15   5   1    5.24    0.39
  15   5   1    5.60    0.52
 -15   5  -1    5.29    0.46
  15   5   1    5.49    0.41
  15   5   1    6.06    0.35
  15   5   1    5.63    0.37
  17  -5   1    1.08    0.21
 -17  -5  -1    0.79    0.18
 -17  -5  -1    0.67    0.26
 -17   5  -1    0.56    0.16
  17   5   1    0.86    0.14
 -17   5  -1    0.68    0.22
  17   5   1    1.00    0.17
  17   5   1    1.20    0.13
  17   5   1    0.84    0.11
  19  -5   1    6.12    0.51
 -19  -5  -1    7.39    0.51
 -19  -5  -1    6.51    0.65
 -19   5  -1    6.91    0.56
 -19   5  -1    6.40    0.47
  19   5   1    6.14    0.39
  19   5   1    5.70    0.45
  19   5   1    6.22    0.40
 -21  -5  -1    0.74    0.33
  21  -5   1    0.67    0.23
 -21  -5  -1    0.69    0.21
  21   5   1    0.74    0.15
  21   5   1    0.62    0.14
  21   5   1    0.86    0.13
 -21   5  -1    0.43    0.26
  23  -5   1    1.24    0.27
 -23  -5  -1    1.49    0.39
 -23  -5  -1    1.11    0.24
  23   5   1    1.26    0.17
  23   5   1    1.26    0.17
 -23   5  -1    1.34    0.34
  23   5   1    1.13    0.22
 -25  -5  -1    1.68    0.30
 -25  -5  -1    1.89    0.45
  25  -5   1    1.84    0.32
  25   5   1    1.88    0.20
  25   5   1    1.39    0.16
 -25   5  -1    1.66    0.38
  25   5   1    1.61    0.20
  27  -5   1    3.54    0.46
 -27  -5  -1    4.47    0.47
 -27  -5  -1    4.35    0.66
 -27   5  -1    5.36    0.61
  27   5   1    4.34    0.31
  27   5   1    4.06    0.33
  27   5   1    4.17    0.32
 -29  -5  -1    2.23    0.51
 -29  -5  -1    2.82    0.39
  29   5   1    3.07    0.26
  29   5   1    2.17    0.27
 -29   5  -1    2.66    0.46
 -31  -5  -1    4.01    0.69
  31  -5   1    4.33    0.51
 -31  -5  -1    3.90    0.51
 -31   5  -1    3.62    0.55
  31   5   1    4.83    0.38
  31   5   1    4.37    0.34
  33  -5   1    0.97    0.30
 -33  -5  -1    1.27    0.45
 -33  -5  -1    1.42    0.32
 -33   5  -1    0.97    0.39
  33   5   1    1.10    0.18
  33   5   1    1.36    0.22
  35  -5   1    3.86    0.52
 -35  -5  -1    3.33    0.70
  35  -5   1    3.09    0.47
  35   5   1    3.78    0.33
  35   5   1    3.94    0.37
 -35   5  -1    4.10    0.63
  37  -5   1    0.34    0.29
 -37  -5  -1    0.54    0.31
 -37  -5  -1    0.11    0.44
  37  -5   1    0.20    0.27
 -37   5  -1   -0.12    0.41
  37   5   1   -0.05    0.17
  37   5   1   -0.01    0.23
  37   5   1    0.19    0.13
 -39  -5  -1    0.08    0.47
 -39  -5  -1    0.68    0.32
  39  -5   1    0.13    0.28
  39  -5   1    0.06    0.30
  39   5   1   -0.16    0.11
  39   5   1    0.21    0.27
  39   5   1   -0.26    0.17
 -39   5  -1   -0.32    0.38
  41  -5   1    0.44    0.34
 -41  -5  -1    0.57    0.55
 -41  -5  -1    1.30    0.38
  41  -5   1    0.57    0.33
  41   5   1    0.38    0.22
  41   5   1    0.87    0.32
  41   5   1    0.38    0.14
  41   5   1    0.47    0.26
 -41   5  -1   -0.03    0.44
  43  -5   1   -0.10    0.32
  43  -5   1    0.04    0.31
 -43  -5  -1   -0.10    0.43
 -43  -5  -1    0.25    0.37
  43   5   1    0.08    0.26
  43   5   1    0.43    0.16
  43   5   1   -0.24    0.21
 -43   5  -1    0.52    0.52
  43   5   1    0.16    0.23
 -45  -5  -1    0.05    0.51
 -45  -5  -1   -0.36    0.37
  45  -5   1   -0.18    0.33
  45   5   1   -0.18    0.26
  45   5   1   -0.08    0.21
 -45   5  -1    0.12    0.46
  45   5   1   -0.09    0.24
  45   5   1   -0.17    0.14
  47  -5   1   -0.09    0.30
 -47  -5  -1   -0.03    0.35
 -47  -5  -1   -0.21    0.45
  47  -5   1    0.29    0.36
  47   5   1   -0.34    0.19
  47   5   1    0.11    0.24
  47   5   1   -0.31    0.26
 -47   5  -1    0.10    0.46
  49  -5   1    0.30    0.38
  49  -5   1    0.64    0.40
 -49  -5  -1   -0.11    0.58
 -49  -5  -1    0.38    0.45
  49   5   1    0.64    0.36
 -49   5  -1    1.18    0.57
  49   5   1    0.10    0.23
  49   5   1    0.68    0.30
  51  -5   1    0.04    0.35
 -51  -5  -1    0.70    0.41
  51  -5   1    0.66    0.40
 -51  -5  -1   -0.41    0.56
  51   5   1    0.68    0.31
  51   5   1    0.73    0.32
 -51   5  -1   -0.38    0.49
  53  -5   1    0.42    0.44
 -53  -5  -1    0.67    0.58
  53   5   1    0.21    0.30
 -54  -6   1    2.14    0.75
  54  -6  -1    1.31    0.53
  54  -6  -1    2.61    0.56
  54   6  -1    1.67    0.49
 -54   6   1    3.40    0.81
  54   6  -1    2.86    0.46
  52  -6  -1    1.32    0.47
 -52  -6   1    1.23    0.69
  52  -6  -1    2.14    0.52
 -52   6   1    0.62    0.56
  52   6  -1    1.61    0.36
  50  -6  -1    9.73    0.96
 -50  -6   1   10.15    1.02
 -50  -6   1    9.75    1.27
  50  -6  -1   11.41    1.04
 -50   6   1   10.74    1.19
  50   6  -1   10.37    0.87
  50   6  -1   10.59    0.81
  50   6  -1   11.31    0.83
  48  -6  -1    3.03    0.59
  48  -6  -1    3.27    0.56
 -48  -6   1    3.52    0.62
 -48  -6   1    3.90    0.81
 -48   6   1    3.71    0.70
  48   6  -1    2.88    0.45
  48   6  -1    2.92    0.40
  48   6  -1    2.79    0.40
  48   6  -1    3.09    0.43
 -46  -6   1    6.65    1.08
  46  -6  -1    5.68    0.76
 -46  -6   1    6.53    0.79
 -46   6   1    6.41    0.90
  46   6  -1    6.78    0.59
  46   6  -1    7.38    0.63
  46   6  -1    6.50    0.65
  44  -6  -1    1.20    0.41
  44  -6  -1    1.54    0.50
 -44  -6   1    1.94    0.47
  44   6  -1    1.90    0.34
  44   6  -1    1.27    0.35
  44   6  -1    1.48    0.25
  44   6  -1    1.46    0.33
  42  -6  -1    2.32    0.48
  42  -6  -1    2.16    0.46
 -42  -6   1    2.14    0.60
 -42  -6   1    2.13    0.46
  42   6  -1    2.06    0.39
  42   6  -1    2.75    0.37
 -42   6   1    2.19    0.59
  42   6  -1    2.53    0.34
  42   6  -1    2.64    0.31
 -40  -6   1    2.28    0.46
  40  -6  -1    3.18    0.51
 -40  -6   1    3.14    0.72
  40  -6  -1    3.05    0.51
  40   6  -1    2.88    0.33
 -40   6   1    4.73    0.71
  40   6  -1    2.98    0.43
  40   6  -1    2.90    0.36
  40   6  -1    3.02    0.39
 -38  -6   1    5.30    0.84
  38  -6  -1    5.29    0.65
 -38  -6   1    5.86    0.69
  38  -6  -1    5.01    0.61
  38   6  -1    5.09    0.43
  38   6  -1    5.48    0.47
  38   6  -1    4.76    0.47
  38   6  -1    5.21    0.59
 -38   6   1    5.00    0.73
  36  -6  -1    3.83    0.53
 -36  -6   1    3.36    0.69
 -36  -6   1    4.09    0.54
  36  -6  -1    4.87    0.57
  36   6  -1    4.44    0.37
 -36   6   1    3.19    0.59
  36   6  -1    4.40    0.43
  36   6  -1    4.44    0.40
  34  -6  -1    7.23    0.69
 -34  -6   1    7.76    0.70
 -34  -6   1    7.12    0.88
  34  -6  -1    7.17    0.68
  34   6  -1    7.77    0.56
  34   6  -1    7.98    0.53
 -34   6   1    8.78    0.82
  34   6  -1    7.10    0.55
 -32  -6   1    5.30    0.74
 -32  -6   1    4.45    0.54
  32  -6  -1    3.68    0.52
  32  -6  -1    4.64    0.53
  32   6  -1    4.90    0.38
 -32   6   1    3.89    0.57
  32   6  -1    4.99    0.40
 -30  -6   1   10.06    0.95
 -30  -6   1    9.52    0.77
  30  -6  -1    9.37    0.75
 -30   6   1   10.87    0.88
  30   6  -1    9.68    0.62
  30   6  -1    9.39    0.63
 -28  -6   1    8.30    0.69
  28  -6  -1    8.78    0.69
 -28  -6   1    9.04    0.88
  28   6  -1    7.82    0.55
  28   6  -1    8.69    0.56
  26  -6  -1   70.07    3.70
  26  -6  -1   68.49    3.72
 -26  -6   1   73.26    3.92
 -26  -6   1   69.65    3.71
  26   6  -1   70.70    3.60
  26   6  -1   64.06    3.59
 -26   6   1   69.45    3.77
  26   6  -1   67.94    3.59
  24  -6  -1    1.61    0.31
 -24  -6   1    1.94    0.41
  24  -6  -1    1.71    0.30
 -24  -6   1    1.67    0.30
 -24   6   1    1.84    0.39
  24   6  -1    1.72    0.22
 -22  -6   1   28.46    1.81
  22  -6  -1   29.93    1.69
  22  -6  -1   29.97    1.71
  22   6  -1   27.30    1.59
 -22   6   1   33.61    1.77
  22   6  -1   30.40    1.61
  22   6  -1   30.12    1.60
  20  -6  -1    1.69    0.26
  20  -6  -1    1.34    0.26
 -20  -6   1    1.69    0.33
 -20   6   1    1.59    0.25
  20   6  -1    1.53    0.22
  20   6  -1    1.51    0.17
  20   6  -1    1.27    0.18
  20   6  -1    1.60    0.18
 -20   6   1    1.42    0.30
  18  -6  -1   18.85    1.12
  18  -6  -1   19.84    1.11
 -18  -6   1   18.85    1.21
 -18   6   1   19.90    1.16
  18   6  -1   18.42    1.00
  18   6  -1   16.79    1.06
 -18   6   1   19.54    1.09
  18   6  -1   18.57    1.09
  18   6  -1   17.83    1.03
  18   6  -1   18.69    1.01
  18   6  -1   17.75    1.19
 -16  -6   1    0.23    0.18
  16  -6  -1    0.14    0.13
  16  -6  -1    0.39    0.16
  16   6  -1    0.32    0.12
  16   6  -1    0.39    0.08
  16   6  -1    0.49    0.11
 -16   6   1    0.19    0.16
  16   6  -1    0.50    0.17
  16   6  -1    0.26    0.08
 -16   6   1    0.23    0.12
  16   6  -1    0.25    0.12
  14  -6  -1   37.26    1.90
 -14  -6   1   33.12    1.98
 -14  -6   1   34.18    1.85
  14  -6  -1   35.44    1.92
  14   6  -1   37.41    1.85
  14   6  -1   32.53    1.87
  14   6  -1   35.31    1.81
 -14   6   1   34.55    1.93
  14   6  -1   34.84    1.80
  14   6  -1   36.29    1.90
  14   6  -1   33.46    1.99
  12  -6  -1   65.41    3.19
 -12  -6   1   57.42    3.18
  12  -6  -1   59.38    3.32
  12  -6  -1   59.98    3.20
 -12  -6   1   60.28    3.11
  12  -6  -1   57.57    3.18
 -12  -6   1   65.14    3.28
 -12   6   1   57.02    3.17
  12   6  -1   61.58    3.11
  12   6  -1   61.66    3.19
  12   6  -1   62.40    3.15
  12   6  -1   56.90    3.16
 -12   6   1   66.20    3.22
 -10  -6   1    0.41    0.13
  10  -6  -1    0.46    0.13
 -10  -6   1    0.52    0.11
  10  -6  -1    0.48    0.10
  10  -6  -1    0.56    0.15
 -10  -6   1    0.29    0.15
 -10  -6   1    0.35    0.07
 -10   6   1    0.39    0.12
  10   6  -1    0.41    0.10
  10   6  -1    0.38    0.07
  10   6  -1    0.53    0.10
 -10   6   1    0.31    0.11
 -10   6   1    0.30    0.15
  10   6  -1    0.50    0.12
   8  -6  -1  226.19   12.48
   8  -6  -1  236.65   12.53
  -8  -6   1  257.44   12.46
  -8  -6   1  240.54   12.50
  -8  -6   1  246.09   12.49
  -8  -6   1  264.50   12.59
   8   6  -1  255.21   12.48
   8   6  -1  251.41   12.45
   8   6  -1  252.47   12.50
  -8   6   1  237.14   12.52
  -8   6   1  242.08   12.50
  -6  -6   1   16.16    0.94
  -6  -6   1   14.96    0.84
   6  -6  -1   14.90    0.91
  -6  -6   1   15.39    0.86
   6  -6  -1   14.89    0.86
   6  -6  -1   16.07    0.88
  -6  -6   1   16.28    0.89
   6  -6  -1   15.99    0.85
  -6   6   1   16.22    0.90
  -6   6   1   15.04    0.87
   6   6  -1   16.15    0.83
   6   6  -1   15.18    0.86
  -4  -6   1   23.88    1.30
  -4  -6   1   24.73    1.28
   4  -6  -1   23.47    1.36
   4  -6  -1   25.96    1.35
  -4  -6   1   24.57    1.34
   4  -6  -1   25.62    1.30
   4  -6  -1   25.26    1.33
   4   6  -1   23.14    1.29
  -4   6   1   24.16    1.32
   4   6  -1   24.36    1.33
  -4   6   1   27.07    1.40
  -2  -6   1    0.19    0.08
  -2  -6   1    0.12    0.06
  -2  -6   1    0.08    0.09
   2  -6  -1    0.03    0.06
   2  -6  -1    0.14    0.06
  -2  -6   1    0.06    0.06
   2  -6  -1    0.02    0.08
   2  -6  -1    0.06    0.11
  -2   6   1    0.13    0.07
   2   6  -1   -0.06    0.07
   2   6  -1    0.14    0.08
  -2   6   1    0.11    0.09
   2   6  -1    0.13    0.06
  -2   6   1    0.11    0.08
   0  -6   1   73.33    3.67
   0  -6   1   71.53    3.68
   0  -6   1   70.89    3.72
   0  -6  -1   65.38    3.68
   0  -6  -1   73.80    3.66
   0  -6  -1   72.52    3.68
   0   6  -1   71.23    3.69
   0   6   1   79.35    3.73
   0   6   1   70.63    3.72
   0   6  -1   73.73    3.67
   0   6  -1   70.95    3.71
   0   6   1   68.38    3.67
  -2  -6  -1   13.11    0.71
  -2  -6  -1   13.51    0.71
   2  -6   1   12.02    0.72
  -2  -6  -1   12.85    0.68
   2  -6   1   13.09    0.71
   2   6   1   13.10    0.71
   2   6   1   12.12    0.69
  -2   6  -1   12.54    0.71
  -2   6  -1   13.95    0.73
  -2   6  -1   11.82    0.74
  -4  -6  -1   50.29    2.48
  -4  -6  -1   48.97    2.44
   4  -6   1   47.05    2.48
  -4  -6  -1   50.72    2.47
   4  -6   1   49.45    2.53
   4  -6   1   45.72    2.48
   4  -6   1   48.38    2.49
  -4   6  -1   47.68    2.49
   4   6   1   48.75    2.48
   4   6   1   46.04    2.51
  -4   6  -1   47.20    2.55
   4   6   1   43.93    2.45
   6  -6   1   43.56    2.18
  -6  -6  -1   41.96    2.28
   6  -6   1   40.82    2.25
   6  -6   1   41.42    2.14
   6  -6   1   44.13    2.14
  -6  -6  -1   38.83    2.12
  -6  -6  -1   37.83    2.08
  -6  -6  -1   41.01    2.11
  -6   6  -1   39.59    2.16
   6   6   1   41.13    2.10
   6   6   1   37.77    2.11
  -6   6  -1   37.40    2.14
   6   6   1   45.45    2.17
  -8  -6  -1   66.76    3.45
   8  -6   1   66.88    3.62
   8  -6   1   62.18    3.40
  -8  -6  -1   67.35    3.37
  -8  -6  -1   65.29    3.39
   8  -6   1   60.71    3.40
   8   6   1   68.94    3.38
   8   6   1   70.82    3.41
  -8   6  -1   63.24    3.41
  -8   6  -1   66.40    3.44
 -10  -6  -1    2.53    0.20
  10  -6   1    2.71    0.32
  10  -6   1    2.55    0.21
  10  -6   1    2.41    0.27
  10  -6   1    2.49    0.22
 -10  -6  -1    2.52    0.37
 -10   6  -1    2.64    0.30
  10   6   1    2.26    0.19
  10   6   1    2.41    0.25
  10   6   1    2.66    0.23
 -10   6  -1    2.45    0.23
  10   6   1    2.46    0.20
  12  -6   1   30.59    1.65
 -12  -6  -1   31.20    1.76
 -12  -6  -1   29.55    1.56
  12   6   1   29.26    1.59
  12   6   1   27.82    1.55
  12   6   1   29.41    1.55
  12   6   1   26.83    1.61
 -12   6  -1   30.31    1.65
 -12   6  -1   31.47    1.60
  14  -6   1    7.94    0.60
 -14  -6  -1   10.62    0.77
  14   6   1    8.97    0.52
  14   6   1    8.59    0.55
  14   6   1    7.84    0.67
 -14   6  -1    8.36    0.56
  14   6   1    9.13    0.52
  16  -6   1   30.83    1.77
 -16  -6  -1   31.50    1.90
  16   6   1   33.47    1.63
  16   6   1   30.50    1.67
 -16   6  -1   30.88    1.78
 -18  -6  -1   25.87    1.57
  18  -6   1   23.97    1.41
  18   6   1   24.87    1.36
  18   6   1   23.98    1.30
  18   6   1   23.24    1.27
 -18   6  -1   25.80    1.45
 -18   6  -1   22.45    1.36
  20  -6   1    4.46    0.45
 -20  -6  -1    4.04    0.41
 -20  -6  -1    4.40    0.60
  20   6   1    4.00    0.37
  20   6   1    4.17    0.29
 -20   6  -1    4.84    0.53
  20   6   1    4.98    0.32
 -20   6  -1    4.56    0.38
  22  -6   1   64.02    3.51
 -22  -6  -1   71.13    3.48
 -22  -6  -1   68.13    3.70
  22   6   1   63.32    3.34
  22   6   1   64.46    3.36
  22   6   1   66.48    3.37
 -22   6  -1   68.79    3.46
 -22   6  -1   60.16    3.53
  22   6   1   61.62    3.40
 -24  -6  -1   31.77    2.00
 -24  -6  -1   30.28    1.76
  24  -6   1   30.56    1.81
  24   6   1   30.50    1.77
  24   6   1   31.19    1.63
 -24   6  -1   29.05    1.84
  24   6   1   31.78    1.66
  24   6   1   32.62    1.66
  26  -6   1    0.75    0.27
 -26  -6  -1    1.07    0.26
 -26  -6  -1    1.24    0.43
  26   6   1    1.23    0.14
  26   6   1    0.86    0.14
 -26   6  -1    1.04    0.34
 -28  -6  -1   18.47    1.25
  28  -6   1   19.81    1.30
 -28  -6  -1   21.22    1.53
  28   6   1   21.01    1.14
  28   6   1   20.13    1.11
 -28   6  -1   20.68    1.38
  28   6   1   21.15    1.13
 -30  -6  -1    0.07    0.23
  30  -6   1    0.21    0.23
 -30  -6  -1    0.00    0.33
  30   6   1    0.22    0.14
 -30   6  -1    0.31    0.33
  30   6   1    0.02    0.09
  30   6   1   -0.09    0.10
  32  -6   1    0.01    0.22
 -32  -6  -1    0.15    0.23
 -32  -6  -1    0.43    0.36
  32  -6   1    0.16    0.24
  32   6   1    0.02    0.12
 -32   6  -1    0.14    0.31
  32   6   1    0.09    0.13
  34  -6   1    0.84    0.31
 -34  -6  -1    0.82    0.30
 -34  -6  -1    0.77    0.46
  34  -6   1    1.71    0.36
  34   6   1    1.04    0.21
  34   6   1    1.34    0.19
 -34   6  -1    0.98    0.45
  36  -6   1    1.89    0.40
 -36  -6  -1    2.13    0.60
 -36  -6  -1    1.44    0.38
  36  -6   1    2.26    0.43
 -36   6  -1    1.34    0.46
  36   6   1    1.81    0.26
  36   6   1    1.90    0.23
  38  -6   1    1.00    0.36
 -38  -6  -1    0.57    0.50
 -38  -6  -1    1.17    0.37
  38  -6   1    0.72    0.35
  38   6   1    1.53    0.21
 -38   6  -1    0.58    0.43
  38   6   1    1.16    0.24
 -40  -6  -1   -0.26    0.34
 -40  -6  -1    0.29    0.42
  40  -6   1   -0.15    0.27
  40  -6   1    0.66    0.33
  40   6   1    0.07    0.17
 -40   6  -1    0.35    0.41
  40   6   1   -0.18    0.22
  40   6   1    0.35    0.14
  42  -6   1   -0.36    0.32
 -42  -6  -1    0.10    0.29
  42  -6   1    0.23    0.32
 -42  -6  -1   -0.08    0.41
  42   6   1    0.41    0.21
  42   6   1    0.64    0.16
  42   6   1    0.26    0.28
 -42   6  -1    0.45    0.46
  42   6   1    0.79    0.26
  44  -6   1    0.60    0.34
 -44  -6  -1   -0.10    0.32
  44   6   1    0.40    0.28
  44   6   1    0.41    0.14
  44   6   1    0.52    0.26
 -44   6  -1    0.22    0.43
 -46  -6  -1    1.25    0.44
 -46  -6  -1    0.59    0.54
  46  -6   1    1.34    0.42
  46  -6   1    0.63    0.41
 -46   6  -1    0.75    0.52
  46   6   1    0.54    0.24
  46   6   1    1.19    0.34
  46   6   1    1.05    0.30
 -48  -6  -1    2.11    0.52
 -48  -6  -1    2.95    0.79
  48  -6   1    1.71    0.51
  48  -6   1    1.63    0.52
 -48   6  -1    1.85    0.62
  48   6   1    1.59    0.36
 -50  -6  -1    2.49    0.87
  50  -6   1    3.49    0.63
 -50  -6  -1    3.45    0.60
  50  -6   1    4.72    0.67
  50   6   1    3.76    0.51
 -50   6  -1    2.78    0.67
  50   6   1    3.87    0.55
  52  -6   1    0.01    0.38
  52  -6   1   -0.02    0.36
 -52  -6  -1   -0.92    0.52
  52   6   1   -0.05    0.28
 -52   6  -1   -0.22    0.50
 -53  -7   1    3.24    0.82
  53  -7  -1    3.24    0.63
  53  -7  -1    3.10    0.61
 -53   7   1    2.16    0.72
  53   7  -1    3.15    0.46
 -51  -7   1    1.04    0.66
  51  -7  -1    1.53    0.51
  51  -7  -1    1.02    0.44
  51   7  -1    0.96    0.34
 -51   7   1    1.01    0.60
  49  -7  -1    0.17    0.35
 -49  -7   1    0.09    0.54
  49  -7  -1   -0.50    0.31
  49   7  -1    0.72    0.27
 -49   7   1   -0.30    0.41
  49   7  -1    0.71    0.25
 -47  -7   1   -0.88    0.41
  47  -7  -1    0.37    0.32
  47  -7  -1   -0.11    0.33
 -47   7   1    0.46    0.56
  47   7  -1   -0.09    0.24
  47   7  -1    0.11    0.22
  45  -7  -1    2.61    0.57
 -45  -7   1    2.67    0.73
  45   7  -1    2.18    0.32
  45   7  -1    2.70    0.43
  45   7  -1    2.00    0.30
  45   7  -1    2.16    0.35
 -45   7   1    2.13    0.65
  43  -7  -1    7.77    0.82
 -43  -7   1    7.10    1.10
  43   7  -1    9.66    0.77
  43   7  -1    8.91    0.64
  43   7  -1    7.77    0.67
  43   7  -1    8.62    0.60
  41  -7  -1    7.49    0.82
  41  -7  -1    8.82    0.86
 -41  -7   1    8.84    1.03
  41   7  -1    8.65    0.75
  41   7  -1    8.82    0.67
  41   7  -1    8.48    0.60
 -41   7   1    9.90    0.99
  41   7  -1    8.78    0.63
  39  -7  -1    3.97    0.58
 -39  -7   1    4.67    0.80
  39  -7  -1    3.09    0.54
  39   7  -1    3.85    0.37
  39   7  -1    3.56    0.38
  39   7  -1    3.81    0.48
  39   7  -1    4.08    0.42
 -39   7   1    3.52    0.65
  37  -7  -1    2.67    0.45
 -37  -7   1    1.31    0.53
  37  -7  -1    2.28    0.44
  37   7  -1    2.44    0.29
 -37   7   1    2.91    0.55
  37   7  -1    2.51    0.32
  37   7  -1    2.63    0.31
  35  -7  -1    0.12    0.25
 -35  -7   1   -0.15    0.32
  35  -7  -1   -0.23    0.23
  35   7  -1    0.21    0.14
 -35   7   1    0.13    0.34
  35   7  -1    0.27    0.18
  35   7  -1    0.28    0.15
  33  -7  -1    2.93    0.46
 -33  -7   1    3.05    0.60
  33  -7  -1    2.79    0.44
  33   7  -1    3.24    0.33
  33   7  -1    2.92    0.31
  33   7  -1    3.38    0.31
 -33   7   1    2.87    0.53
  31  -7  -1    0.61    0.26
 -31  -7   1    0.77    0.36
  31  -7  -1    0.70    0.28
 -31   7   1    0.44    0.32
  31   7  -1    0.78    0.17
  31   7  -1    0.49    0.17
  31   7  -1    0.48    0.15
 -29  -7   1    2.93    0.55
  29  -7  -1    2.58    0.39
  29  -7  -1    3.25    0.45
  29   7  -1    2.75    0.28
  29   7  -1    2.42    0.27
 -29   7   1    3.75    0.53
  29   7  -1    3.27    0.34
  27  -7  -1    3.99    0.49
 -27  -7   1    4.91    0.68
  27   7  -1    4.71    0.37
  27   7  -1    4.82    0.35
  27   7  -1    3.88    0.34
  25  -7  -1    0.51    0.23
 -25  -7   1    0.37    0.29
  25  -7  -1    0.19    0.22
  25   7  -1    0.14    0.15
 -25   7   1    0.04    0.26
  25   7  -1    0.26    0.12
  25   7  -1    0.30    0.12
 -23  -7   1    3.11    0.50
  23  -7  -1    3.47    0.41
  23  -7  -1    3.26    0.43
  23   7  -1    3.37    0.27
  23   7  -1    3.23    0.27
 -23   7   1    2.91    0.44
  23   7  -1    3.32    0.30
 -21  -7   1    0.15    0.23
  21  -7  -1    0.53    0.20
  21  -7  -1    0.28    0.17
  21   7  -1    0.54    0.11
  21   7  -1    0.37    0.12
  21   7  -1    0.30    0.10
 -21   7   1    0.40    0.19
 -21   7   1    0.05    0.22
  19  -7  -1    5.06    0.43
  19  -7  -1    4.81    0.45
 -19  -7   1    4.95    0.53
  19   7  -1    4.56    0.32
  19   7  -1    5.21    0.32
  19   7  -1    4.93    0.35
 -19   7   1    4.72    0.41
  19   7  -1    4.10    0.38
 -19   7   1    5.69    0.51
  17  -7  -1   38.12    2.04
 -17  -7   1   40.45    2.17
  17  -7  -1   35.21    2.05
  17   7  -1   36.52    2.02
  17   7  -1   37.29    1.97
 -17   7   1   37.12    2.02
 -17   7   1   35.24    2.07
  17   7  -1   35.53    2.00
  17   7  -1   37.71    1.92
  17   7  -1   37.97    1.93
 -15  -7   1   25.15    1.39
  15  -7  -1   26.66    1.45
  15  -7  -1   23.52    1.45
 -15  -7   1   23.00    1.52
  15   7  -1   25.48    1.34
 -15   7   1   25.00    1.48
  15   7  -1   25.66    1.39
  15   7  -1   27.77    1.43
  15   7  -1   28.03    1.45
 -13  -7   1    5.29    0.36
  13  -7  -1    4.93    0.40
  13  -7  -1    5.64    0.44
 -13  -7   1    5.41    0.50
  13   7  -1    5.27    0.40
  13   7  -1    4.46    0.37
 -13   7   1    5.56    0.40
  13   7  -1    5.58    0.37
  13   7  -1    5.64    0.32
 -13   7   1    5.17    0.44
 -11  -7   1    7.43    0.57
  11  -7  -1    7.27    0.48
  11  -7  -1    6.45    0.50
 -11  -7   1    6.76    0.44
 -11  -7   1    6.95    0.40
 -11  -7   1    6.61    0.48
  11   7  -1    7.21    0.48
 -11   7   1    6.16    0.46
  11   7  -1    6.75    0.39
  11   7  -1    7.38    0.44
 -11   7   1    7.03    0.51
   9  -7  -1   13.92    0.87
   9  -7  -1   13.58    0.84
  -9  -7   1   14.63    0.85
   9  -7  -1   12.91    0.81
  -9  -7   1   13.28    0.78
  -9  -7   1   14.00    0.81
  -9  -7   1   14.79    0.93
  -9   7   1   16.13    0.85
   9   7  -1   14.42    0.77
   9   7  -1   14.41    0.81
  -9   7   1   15.36    0.88
   9   7  -1   15.56    0.84
  -7  -7   1   24.77    1.42
  -7  -7   1   23.81    1.31
   7  -7  -1   26.10    1.38
   7  -7  -1   25.04    1.32
   7  -7  -1   22.99    1.30
  -7  -7   1   23.39    1.34
  -7  -7   1   23.76    1.28
   7  -7  -1   24.56    1.33
   7   7  -1   24.34    1.27
  -7   7   1   23.50    1.35
   7   7  -1   24.25    1.31
  -7   7   1   24.87    1.33
  -5  -7   1    9.03    0.59
  -5  -7   1    8.53    0.50
   5  -7  -1    8.16    0.59
   5  -7  -1    9.44    0.53
   5  -7  -1    9.16    0.54
   5  -7  -1    8.31    0.58
  -5  -7   1    9.16    0.54
  -5  -7   1    8.92    0.52
   5   7  -1    9.78    0.51
   5   7  -1    8.69    0.55
  -5   7   1    9.33    0.55
  -5   7   1    9.04    0.57
   5   7  -1    8.94    0.54
  -3  -7   1   48.22    2.42
  -3  -7   1   50.76    2.46
   3  -7  -1   48.01    2.45
   3  -7  -1   44.13    2.45
   3  -7  -1   44.56    2.43
  -3  -7   1   45.00    2.43
  -3   7   1   49.83    2.49
   3   7  -1   48.59    2.45
   3   7  -1   48.10    2.42
   3   7  -1   42.34    2.49
  -1  -7   1  105.88    5.30
  -1  -7   1  107.32    5.29
   1  -7  -1  100.69    5.36
   1  -7  -1  103.11    5.31
   1  -7  -1  100.36    5.31
  -1  -7   1  102.28    5.35
   1  -7  -1  104.51    5.28
  -1  -7   1  101.61    5.31
  -1   7   1   99.98    5.29
   1   7  -1   99.13    5.29
  -1   7   1  113.83    5.32
   1   7  -1  110.49    5.32
   1   7  -1  105.15    5.34
  -1   7   1   98.85    5.34
  -1  -7  -1  121.53    6.61
   1  -7   1  125.21    6.63
   1  -7   1  130.74    6.61
   1  -7   1  125.78    6.61
   1  -7   1  136.03    6.67
  -1  -7  -1  137.58    6.68
  -1  -7  -1  136.16    6.59
  -1  -7  -1  132.58    6.62
   1   7   1  138.38    6.63
   1   7   1  127.27    6.60
  -1   7  -1  122.89    6.65
  -1   7  -1  124.72    6.63
   3  -7   1  103.08    5.08
  -3  -7  -1   89.65    5.04
  -3  -7  -1   99.97    5.03
   3  -7   1  101.69    5.06
  -3  -7  -1   96.72    5.00
   3  -7   1   95.69    5.04
  -3   7  -1  100.15    5.08
   3   7   1  104.28    5.05
   3   7   1   99.92    5.02
  -3   7  -1   89.56    5.05
   3   7   1  103.76    5.09
   5  -7   1   73.91    3.75
  -5  -7  -1   68.98    3.71
   5  -7   1   71.55    3.79
   5  -7   1   68.79    3.73
  -5  -7  -1   73.94    3.73
  -5  -7  -1   75.23    3.69
   5  -7   1   69.24    3.78
  -5   7  -1   69.87    3.75
   5   7   1   76.86    3.73
   5   7   1   75.91    3.70
  -5   7  -1   72.57    3.78
  -7  -7  -1  120.50    6.81
  -7  -7  -1  131.24    6.76
  -7  -7  -1  133.69    6.73
  -7  -7  -1  128.32    6.95
   7  -7   1  133.85    6.80
   7  -7   1  124.95    6.92
   7   7   1  144.03    6.84
   7   7   1  133.43    6.78
   7   7   1  139.42    6.76
  -7   7  -1  141.47    6.82
   9  -7   1  139.38    7.07
  -9  -7  -1  146.44    7.24
   9  -7   1  128.56    7.09
  -9  -7  -1  139.72    7.00
   9   7   1  143.74    7.06
   9   7   1  138.61    7.01
  -9   7  -1  125.96    7.05
   9   7   1  141.94    7.03
 -11  -7  -1    4.01    0.31
 -11  -7  -1    4.93    0.51
  11  -7   1    3.41    0.42
  11  -7   1    3.79    0.37
  11   7   1    4.22    0.30
  11   7   1    4.28    0.35
  11   7   1    4.81    0.34
  11   7   1    4.07    0.28
 -11   7  -1    4.43    0.40
 -11   7  -1    4.01    0.33
 -13  -7  -1    4.84    0.33
 -13  -7  -1    4.97    0.51
  13  -7   1    4.28    0.41
  13   7   1    4.37    0.42
  13   7   1    5.00    0.32
 -13   7  -1    5.19    0.38
 -13   7  -1    4.82    0.43
  13   7   1    4.26    0.31
 -15  -7  -1    0.46    0.25
  15  -7   1    0.74    0.21
 -15  -7  -1    0.49    0.11
  15   7   1    0.62    0.11
 -15   7  -1    0.88    0.23
  15   7   1    0.59    0.12
 -15   7  -1    0.38    0.15
  15   7   1    0.61    0.16
 -17  -7  -1    1.69    0.36
  17  -7   1    0.95    0.22
 -17   7  -1    1.44    0.28
  17   7   1    1.36    0.17
  17   7   1    1.21    0.19
 -17   7  -1    1.13    0.22
  17   7   1    1.38    0.16
 -19  -7  -1   13.47    1.06
  19  -7   1   14.66    0.93
 -19   7  -1   15.28    0.89
  19   7   1   13.74    0.81
 -19   7  -1   15.23    0.98
  19   7   1   14.09    0.86
  19   7   1   13.27    0.79
  19   7   1   13.64    0.75
  19   7   1   13.92    0.74
 -21  -7  -1   32.01    2.01
  21  -7   1   35.30    1.87
  21   7   1   30.95    1.70
 -21   7  -1   31.52    1.79
  21   7   1   31.61    1.67
  21   7   1   30.76    1.65
 -21   7  -1   33.38    1.89
  23  -7   1   24.79    1.52
 -23  -7  -1   25.73    1.70
  23   7   1   25.51    1.33
 -23   7  -1   24.56    1.46
  23   7   1   25.14    1.36
  23   7   1   25.11    1.39
  23   7   1   25.02    1.31
 -23   7  -1   24.90    1.57
 -25  -7  -1   33.61    2.13
  25  -7   1   31.78    1.94
  25   7   1   33.43    1.74
  25   7   1   32.66    1.72
  25   7   1   33.21    1.76
  27  -7   1    0.23    0.24
  27  -7   1    0.50    0.25
 -27  -7  -1    0.42    0.35
  27   7   1    0.75    0.14
  27   7   1    0.52    0.10
 -27   7  -1   -0.05    0.28
  27   7   1    0.80    0.15
  29  -7   1    0.31    0.24
  29  -7   1    0.36    0.26
  29   7   1    0.46    0.13
 -29   7  -1    0.78    0.38
  31  -7   1    3.32    0.46
 -31  -7  -1    3.84    0.47
 -31  -7  -1    4.10    0.69
  31  -7   1    4.04    0.51
  31   7   1    3.39    0.28
  31   7   1    4.14    0.31
 -31   7  -1    2.50    0.51
  31   7   1    3.44    0.30
 -33  -7  -1    1.56    0.34
  33  -7   1    1.42    0.35
 -33  -7  -1    0.78    0.44
  33  -7   1    1.06    0.33
 -33   7  -1    1.36    0.43
  33   7   1    1.20    0.20
  33   7   1    1.35    0.19
  33   7   1    1.41    0.18
 -35  -7  -1    2.43    0.62
  35  -7   1    2.39    0.47
  35  -7   1    2.92    0.46
  35   7   1    3.03    0.29
 -35   7  -1    3.78    0.61
  35   7   1    3.04    0.30
  37  -7   1    1.08    0.39
 -37  -7  -1    1.27    0.55
  37  -7   1    1.35    0.38
 -37  -7  -1    1.16    0.37
  37   7   1    1.43    0.20
  37   7   1    0.90    0.20
 -37   7  -1    1.00    0.50
 -39  -7  -1    0.15    0.40
 -39  -7  -1    0.51    0.29
  39  -7   1    0.22    0.34
  39  -7   1    0.03    0.30
 -39   7  -1    0.57    0.44
  39   7   1   -0.01    0.15
  39   7   1   -0.05    0.10
  41  -7   1    0.32    0.34
  41  -7   1   -0.22    0.28
 -41  -7  -1   -0.21    0.49
  41   7   1    0.18    0.30
  41   7   1    0.74    0.26
  41   7   1    0.48    0.14
 -41   7  -1    0.14    0.44
  41   7   1    0.47    0.20
 -43  -7  -1    4.36    0.88
  43  -7   1    3.56    0.60
  43   7   1    3.68    0.51
  43   7   1    3.42    0.32
  43   7   1    3.77    0.39
  43   7   1    3.81    0.45
 -43   7  -1    3.50    0.70
  45  -7   1    4.09    0.63
 -45  -7  -1    3.34    0.86
  45  -7   1    3.40    0.62
  45   7   1    4.36    0.50
  45   7   1    4.18    0.56
  47  -7   1    0.22    0.37
  47  -7   1   -0.20    0.38
  47   7   1   -0.32    0.20
  47   7   1    0.00    0.31
 -47   7  -1    0.85    0.51
  49  -7   1    2.71    0.55
  49  -7   1    2.33    0.57
 -49  -7  -1    2.44    0.75
 -49   7  -1    2.02    0.63
  49   7   1    2.55    0.39
  49   7   1    2.12    0.45
 -51  -7  -1   -0.76    0.56
  51  -7   1    0.74    0.41
  51  -7   1   -0.28    0.38
  51   7   1   -0.51    0.32
  51   7   1    0.03    0.29
 -51   7  -1    0.02    0.44
  53  -7   1    1.55    0.56
  53   7   1    1.76    0.43
 -53   7  -1    0.74    0.69
  54  -8  -1    0.68    0.45
 -54   8   1    0.73    0.61
  52  -8  -1    0.09    0.48
  52  -8  -1    0.42    0.40
 -52  -8   1   -0.12    0.59
 -52   8   1    0.86    0.55
  52   8  -1    0.31    0.29
  50  -8  -1    0.49    0.40
 -50  -8   1    0.53    0.50
  50  -8  -1    0.95    0.44
 -50   8   1    1.27    0.62
  50   8  -1    0.00    0.27
 -48  -8   1    2.56    0.72
  48  -8  -1    1.59    0.46
  48  -8  -1    0.39    0.42
 -48   8   1    1.05    0.61
  48   8  -1    1.57    0.30
  48   8  -1    0.77    0.33
  46  -8  -1    0.75    0.42
  46  -8  -1    0.60    0.44
  46   8  -1    0.38    0.31
 -46   8   1    1.00    0.53
  46   8  -1    0.78    0.25
 -44  -8   1    4.30    0.83
  44  -8  -1    4.52    0.65
 -44   8   1    4.08    0.73
  44   8  -1    4.16    0.41
  44   8  -1    4.63    0.56
 -42  -8   1    2.56    0.66
  42  -8  -1    1.95    0.45
  42   8  -1    2.51    0.39
  42   8  -1    2.06    0.28
  42   8  -1    2.06    0.29
  42   8  -1    2.07    0.32
 -40  -8   1    0.52    0.46
  40  -8  -1    0.42    0.33
  40  -8  -1    0.57    0.36
  40   8  -1    0.51    0.20
  40   8  -1    0.74    0.19
 -40   8   1    0.53    0.43
 -38  -8   1    0.38    0.47
  38  -8  -1   -0.18    0.31
  38  -8  -1    0.29    0.31
  38   8  -1   -0.13    0.14
  38   8  -1    0.13    0.18
  38   8  -1    0.26    0.16
 -38   8   1    0.64    0.43
  36  -8  -1   10.39    0.92
  36  -8  -1   10.52    0.93
 -36  -8   1   11.51    1.16
  36   8  -1   12.12    0.74
  36   8  -1   11.36    0.73
 -36   8   1   11.06    1.04
  36   8  -1   11.19    0.71
  34  -8  -1    1.78    0.40
 -34  -8   1    2.45    0.54
  34  -8  -1    1.47    0.39
  34   8  -1    2.03    0.26
  34   8  -1    1.91    0.25
 -34   8   1    1.07    0.43
  34   8  -1    2.04    0.26
  34   8  -1    1.77    0.20
 -32  -8   1   16.64    1.54
  32  -8  -1   16.42    1.18
  32  -8  -1   17.31    1.19
  32   8  -1   17.77    1.02
 -32   8   1   16.59    1.27
  32   8  -1   17.36    0.99
  32   8  -1   17.69    1.00
  30  -8  -1    0.77    0.30
 -30  -8   1    0.54    0.37
  30  -8  -1    0.97    0.29
  30   8  -1    0.98    0.17
 -30   8   1    0.42    0.34
  30   8  -1    0.58    0.17
  30   8  -1    0.55    0.16
  30   8  -1    0.83    0.16
 -28  -8   1   10.73    1.00
  28  -8  -1   10.29    0.83
  28  -8  -1   11.87    0.87
  28   8  -1   11.75    0.67
  28   8  -1   11.27    0.69
 -28   8   1   10.41    0.96
  28   8  -1   11.46    0.71
  26  -8  -1   20.41    1.32
 -26  -8   1   22.83    1.50
  26   8  -1   20.91    1.19
  26   8  -1   22.36    1.16
 -26   8   1   18.57    1.38
  26   8  -1   21.57    1.17
  24  -8  -1   27.67    1.61
 -24  -8   1   28.66    1.77
  24  -8  -1   27.42    1.64
  24   8  -1   28.66    1.50
  24   8  -1   27.34    1.45
 -24   8   1   26.57    1.67
  24   8  -1   24.92    1.45
  22  -8  -1    0.70    0.22
  22  -8  -1    0.40    0.24
 -22  -8   1    0.62    0.30
  22   8  -1    0.64    0.16
 -22   8   1    0.89    0.29
  22   8  -1    0.94    0.13
 -22   8   1    1.15    0.25
  22   8  -1    0.82    0.13
  20  -8  -1   29.20    1.62
 -20  -8   1   29.03    1.76
  20  -8  -1   27.59    1.64
 -20   8   1   28.48    1.60
  20   8  -1   28.78    1.53
  20   8  -1   26.48    1.47
 -20   8   1   28.30    1.67
  20   8  -1   26.97    1.47
  18  -8  -1    0.81    0.22
 -18  -8   1    0.63    0.26
  18  -8  -1    0.47    0.19
 -18   8   1    0.77    0.20
  18   8  -1    0.65    0.14
  18   8  -1    0.89    0.11
 -18   8   1    0.26    0.22
  16  -8  -1    3.29    0.38
 -16  -8   1    4.17    0.48
  16  -8  -1    3.41    0.38
  16   8  -1    3.98    0.42
  16   8  -1    3.21    0.29
 -16   8   1    3.14    0.40
  16   8  -1    3.63    0.32
  16   8  -1    3.47    0.23
 -16   8   1    4.33    0.36
  14  -8  -1   23.33    1.32
  14  -8  -1   23.04    1.35
 -14  -8   1   22.00    1.42
 -14   8   1   21.45    1.30
  14   8  -1   22.32    1.31
  14   8  -1   23.02    1.27
 -14   8   1   24.88    1.37
  14   8  -1   23.63    1.30
  14   8  -1   23.73    1.21
  12  -8  -1    4.67    0.42
 -12  -8   1    4.93    0.40
 -12  -8   1    4.77    0.48
 -12  -8   1    4.57    0.29
  12  -8  -1    4.22    0.38
  12   8  -1    3.88    0.34
  12   8  -1    4.43    0.28
 -12   8   1    5.22    0.43
  12   8  -1    4.11    0.37
  12   8  -1    4.25    0.33
 -12   8   1    5.01    0.38
 -10  -8   1    0.75    0.43
  10  -8  -1    0.20    0.13
  10  -8  -1    0.29    0.16
 -10  -8   1    0.17    0.14
 -10  -8   1    0.06    0.07
  10   8  -1    0.17    0.10
 -10   8   1    0.26    0.14
 -10   8   1    0.36    0.17
  10   8  -1    0.00    0.09
  10   8  -1    0.09    0.06
   8  -8  -1    2.48    0.28
  -8  -8   1    2.71    0.30
   8  -8  -1    2.56    0.32
   8  -8  -1    2.93    0.24
  -8  -8   1    3.56    0.38
  -8  -8   1    2.82    0.21
   8   8  -1    2.80    0.26
  -8   8   1    2.93    0.27
   8   8  -1    2.68    0.20
   8   8  -1    2.55    0.24
  -6  -8   1   33.63    1.73
   6  -8  -1   33.33    1.78
   6  -8  -1   35.67    1.84
  -6  -8   1   31.23    1.70
   6  -8  -1   31.19    1.74
   6   8  -1   32.28    1.71
   6   8  -1   34.85    1.76
   6   8  -1   32.12    1.77
  -4  -8   1    0.45    0.10
   4  -8  -1    0.39    0.11
   4  -8  -1    0.56    0.17
  -4  -8   1    0.54    0.10
   4  -8  -1    0.65    0.14
  -4  -8   1    0.65    0.17
   4   8  -1    0.65    0.10
  -4   8   1    0.62    0.14
   4   8  -1    0.71    0.14
   4   8  -1    0.45    0.13
   2  -8  -1   49.35    2.79
   2  -8  -1   56.25    2.83
  -2  -8   1   52.37    2.87
  -2  -8   1   51.85    2.80
  -2  -8   1   55.70    2.80
   2   8  -1   56.96    2.84
   2   8  -1   53.04    2.85
   2   8  -1   55.80    2.80
  -2   8   1   56.77    2.84
   0  -8   1   20.47    1.10
   0  -8   1   20.12    1.10
   0  -8  -1   20.43    1.12
   0  -8  -1   19.79    1.11
   0  -8  -1   21.25    1.19
   0  -8   1   21.94    1.18
   0  -8  -1   20.64    1.09
   0   8  -1   19.36    1.14
   0   8  -1   20.74    1.13
   0   8   1   19.78    1.17
   0   8   1   20.17    1.09
   0   8   1   19.04    1.12
  -2  -8  -1   57.46    2.90
  -2  -8  -1   56.66    2.91
  -2  -8  -1   53.95    2.87
   2  -8   1   57.67    2.90
   2  -8   1   60.97    2.91
   2  -8   1   55.22    2.96
   2   8   1   50.07    2.93
  -2   8  -1   55.04    2.92
   2   8   1   57.72    2.88
   2   8   1   55.46    2.91
  -2   8  -1   54.11    2.94
  -4  -8  -1   68.18    3.54
  -4  -8  -1   68.40    3.60
  -4  -8  -1   73.16    3.52
   4  -8   1   65.91    3.54
  -4  -8  -1   66.09    3.49
   4  -8   1   69.19    3.54
   4  -8   1   71.28    3.60
  -4   8  -1   62.72    3.55
   4   8   1   71.64    3.50
   4   8   1   62.95    3.53
   4   8   1   72.66    3.59
   6  -8   1   18.86    0.99
  -6  -8  -1   17.38    0.94
  -6  -8  -1   16.63    0.96
  -6  -8  -1   16.98    0.92
   6  -8   1   18.51    0.98
   6   8   1   16.33    1.01
   6   8   1   16.82    0.93
   6   8   1   17.57    0.97
  -8  -8  -1    0.30    0.17
   8  -8   1    0.00    0.11
  -8  -8  -1    0.07    0.08
   8  -8   1    0.06    0.13
   8  -8   1   -0.17    0.12
   8   8   1    0.06    0.06
   8   8   1    0.09    0.09
  -8   8  -1    0.09    0.10
 -10  -8  -1   30.53    1.63
 -10  -8  -1   30.96    1.84
  10  -8   1   29.92    1.67
  10  -8   1   32.46    1.72
  10   8   1   28.38    1.62
 -10   8  -1   33.96    1.68
  10   8   1   28.43    1.65
  10   8   1   30.45    1.60
  12  -8   1   52.18    2.68
 -12  -8  -1   47.54    2.63
  12  -8   1   49.04    2.72
 -12  -8  -1   53.11    2.87
 -12   8  -1   51.92    2.68
  12   8   1   51.58    2.60
  12   8   1   52.58    2.63
 -12   8  -1   44.88    2.71
 -14  -8  -1   28.91    1.80
 -14  -8  -1   28.38    1.57
  14  -8   1   30.41    1.68
  14  -8   1   30.73    1.64
  14   8   1   26.78    1.54
  14   8   1   30.68    1.57
  14   8   1   31.37    1.62
 -14   8  -1   27.33    1.67
 -16  -8  -1    3.68    0.31
  16  -8   1    4.31    0.40
  16  -8   1    4.08    0.43
 -16  -8  -1    4.15    0.54
  16   8   1    4.29    0.30
 -16   8  -1    4.46    0.40
 -16   8  -1    4.07    0.46
  16   8   1    4.27    0.32
  16   8   1    4.76    0.37
 -18  -8  -1    6.17    0.64
  18  -8   1    4.51    0.46
  18  -8   1    5.21    0.49
  18   8   1    4.61    0.34
 -18   8  -1    5.15    0.53
  18   8   1    4.81    0.41
  18   8   1    5.41    0.36
  20  -8   1    2.48    0.36
 -20  -8  -1    2.83    0.50
  20  -8   1    1.77    0.33
 -20   8  -1    2.92    0.36
 -20   8  -1    2.78    0.42
  20   8   1    2.74    0.24
  20   8   1    2.06    0.24
  22  -8   1   -0.02    0.20
  22  -8   1   -0.02    0.17
 -22  -8  -1    0.14    0.32
 -22   8  -1   -0.13    0.24
  22   8   1    0.07    0.10
 -22   8  -1    0.38    0.19
  24  -8   1    0.30    0.27
 -24  -8  -1    0.07    0.32
 -24   8  -1    0.36    0.31
  24   8   1    0.26    0.12
 -24   8  -1    0.03    0.21
  24   8   1    0.13    0.13
  24   8   1    0.17    0.06
  24   8   1    0.12    0.07
  26  -8   1   13.02    0.96
  26  -8   1   12.76    0.92
 -26  -8  -1   13.48    1.14
  26   8   1   14.07    0.79
  26   8   1   12.92    0.71
  26   8   1   12.75    0.81
 -26   8  -1   13.87    1.03
  26   8   1   13.55    0.73
 -28  -8  -1    0.45    0.42
  28  -8   1    0.55    0.30
  28  -8   1    0.10    0.22
  28   8   1    0.15    0.13
 -28   8  -1   -0.09    0.28
  28   8   1    0.31    0.09
  30  -8   1   -0.20    0.20
  30  -8   1    0.06    0.25
 -30  -8  -1   -0.60    0.30
  30   8   1   -0.28    0.11
  30   8   1    0.33    0.11
  30   8   1    0.04    0.08
  32  -8   1    0.08    0.28
 -32  -8  -1    0.00    0.34
  32  -8   1   -0.09    0.27
  32   8   1    0.13    0.12
 -32   8  -1    0.04    0.32
  32   8   1    0.01    0.09
  34  -8   1    0.11    0.29
  34  -8   1   -0.12    0.24
 -34  -8  -1    0.30    0.41
  34   8   1    0.27    0.13
  34   8   1    0.25    0.12
 -34   8  -1   -0.34    0.34
  36  -8   1    5.71    0.67
  36  -8   1    4.73    0.63
 -36  -8  -1    4.18    0.76
  36   8   1    5.38    0.40
  36   8   1    5.64    0.40
 -36   8  -1    4.88    0.73
  38  -8   1    1.87    0.47
  38  -8   1    1.36    0.39
 -38  -8  -1    1.20    0.53
 -38   8  -1    1.61    0.52
  38   8   1    1.34    0.21
  38   8   1    1.67    0.21
  38   8   1    1.35    0.26
 -40  -8  -1    2.72    0.65
  40  -8   1    0.85    0.44
  40  -8   1    1.87    0.44
 -40   8  -1    1.52    0.53
  40   8   1    1.28    0.19
  40   8   1    1.40    0.22
  42  -8   1    4.24    0.71
  42  -8   1    2.54    0.52
  42   8   1    3.23    0.49
  42   8   1    3.35    0.31
 -42   8  -1    2.34    0.60
  42   8   1    3.42    0.41
  44  -8   1    1.21    0.46
 -44  -8  -1    0.12    0.49
  44  -8   1    0.35    0.37
 -44   8  -1    0.83    0.57
  44   8   1    0.38    0.23
  44   8   1    0.29    0.29
  46  -8   1    0.43    0.43
  46  -8   1    0.39    0.36
 -46  -8  -1    0.54    0.53
  46   8   1    0.47    0.28
 -46   8  -1    0.74    0.54
  46   8   1    0.23    0.30
 -48  -8  -1    1.75    0.64
  48  -8   1    1.08    0.45
  48  -8   1    1.95    0.51
  48   8   1    2.04    0.48
 -48   8  -1    2.00    0.70
  48   8   1    1.38    0.33
 -50  -8  -1    2.29    0.82
  50  -8   1    1.34    0.52
  50  -8   1    0.55    0.41
 -50   8  -1    1.75    0.70
  50   8   1    1.19    0.39
  52  -8   1    0.35    0.43
 -52  -8  -1    1.00    0.72
  52   8   1    0.91    0.38
 -52   8  -1    0.59    0.68
  53  -9  -1    0.07    0.40
 -53  -9   1   -1.05    0.63
 -53   9   1   -1.11    0.46
  51  -9  -1    1.48    0.50
  51  -9  -1    2.21    0.57
 -51  -9   1    1.19    0.66
  51   9  -1    1.11    0.43
 -51   9   1    1.38    0.64
  49  -9  -1   -0.08    0.41
  49  -9  -1    0.18    0.40
 -49  -9   1    0.67    0.55
  49   9  -1    0.15    0.28
 -49   9   1    0.12    0.51
 -47  -9   1    0.11    0.58
  47  -9  -1   -0.35    0.31
 -47   9   1   -0.31    0.54
  47   9  -1    0.39    0.28
 -45  -9   1    0.20    0.59
  45  -9  -1    0.41    0.45
  45  -9  -1    0.11    0.36
 -45   9   1   -0.40    0.51
  45   9  -1    0.27    0.21
  43  -9  -1    1.75    0.47
 -43  -9   1    2.20    0.65
  43  -9  -1    1.98    0.51
 -43   9   1    1.09    0.56
  43   9  -1    1.87    0.37
  43   9  -1    2.07    0.30
 -41  -9   1    0.51    0.49
  41  -9  -1   -0.11    0.31
  41   9  -1    0.50    0.16
  41   9  -1    0.38    0.20
  41   9  -1    0.51    0.18
  39  -9  -1    1.90    0.43
 -39  -9   1    0.96    0.51
  39  -9  -1    1.38    0.44
  39   9  -1    0.82    0.18
  39   9  -1    1.51    0.24
  39   9  -1    0.96    0.22
 -39   9   1    1.38    0.51
  37  -9  -1    4.88    0.63
  37  -9  -1    5.35    0.67
 -37  -9   1    5.80    0.88
  37   9  -1    5.78    0.46
  37   9  -1    5.27    0.40
 -37   9   1    4.85    0.75
  37   9  -1    5.31    0.43
 -35  -9   1    1.74    0.54
  35  -9  -1    2.36    0.49
  35  -9  -1    2.37    0.45
  35   9  -1    2.43    0.27
 -35   9   1    1.83    0.51
  35   9  -1    1.75    0.27
  35   9  -1    2.24    0.24
  33  -9  -1    0.50    0.31
  33  -9  -1    0.43    0.30
 -33  -9   1    0.55    0.38
  33   9  -1    0.29    0.16
  33   9  -1    0.32    0.15
  31  -9  -1    0.53    0.29
  31  -9  -1    0.06    0.26
  31   9  -1    0.02    0.12
  31   9  -1    0.12    0.10
  31   9  -1    0.00    0.14
 -31   9   1    0.48    0.39
  31   9  -1    0.08    0.13
  31   9  -1    0.16    0.09
 -29  -9   1    0.14    0.33
  29  -9  -1    0.45    0.27
  29  -9  -1    0.77    0.30
 -29   9   1    0.66    0.36
  29   9  -1    0.60    0.18
  29   9  -1    0.38    0.11
  27  -9  -1    0.41    0.25
  27  -9  -1    0.49    0.28
 -27  -9   1    0.15    0.32
  27   9  -1    0.64    0.17
 -27   9   1    0.71    0.34
  27   9  -1    0.47    0.14
  27   9  -1    0.66    0.12
  27   9  -1    0.73    0.13
 -25  -9   1    0.10    0.27
  25  -9  -1    0.37    0.24
  25  -9  -1    0.62    0.28
  25   9  -1    0.23    0.11
  25   9  -1    0.36    0.10
  25   9  -1    0.36    0.14
  25   9  -1    0.47    0.11
 -25   9   1    0.48    0.32
 -23  -9   1   -0.26    0.24
  23  -9  -1    0.32    0.27
  23  -9  -1    0.21    0.21
  23   9  -1    0.08    0.12
  23   9  -1    0.16    0.08
 -23   9   1    0.07    0.19
 -23   9   1    0.11    0.26
 -21  -9   1    0.28    0.26
  21  -9  -1    0.15    0.21
  21  -9  -1    0.23    0.22
 -21   9   1    0.05    0.24
 -21   9   1    0.48    0.21
  21   9  -1    0.14    0.14
  21   9  -1    0.16    0.07
 -19  -9   1   18.23    1.21
  19  -9  -1   16.54    1.09
  19  -9  -1   17.63    1.07
  19   9  -1   16.94    0.97
  19   9  -1   16.57    0.89
 -19   9   1   15.18    1.10
 -17  -9   1   31.74    1.92
  17  -9  -1   33.02    1.80
  17  -9  -1   29.43    1.81
 -17   9   1   31.52    1.84
  17   9  -1   33.46    1.72
 -17   9   1   32.20    1.78
  17   9  -1   30.18    1.63
  15  -9  -1   16.86    1.04
 -15  -9   1   16.42    1.11
  15  -9  -1   16.01    0.99
 -15   9   1   15.62    0.98
  15   9  -1   15.72    0.92
  15   9  -1   15.57    0.84
 -15   9   1   15.92    1.03
 -13  -9   1    9.53    0.76
  13  -9  -1    9.44    0.62
 -13  -9   1    8.99    0.50
  13  -9  -1    8.19    0.65
 -13   9   1    7.90    0.60
  13   9  -1    8.75    0.49
  13   9  -1    9.31    0.57
 -13   9   1    8.27    0.66
  11  -9  -1   15.71    0.93
 -11  -9   1   14.08    0.99
 -11  -9   1   12.86    0.88
 -11  -9   1   13.73    0.78
  11  -9  -1   13.66    0.87
  11   9  -1   14.87    0.84
  11   9  -1   13.45    0.76
 -11   9   1   15.30    0.92
 -11   9   1   15.69    0.89
   9  -9  -1    2.32    0.29
   9  -9  -1    2.47    0.34
  -9  -9   1    2.85    0.39
  -9  -9   1    2.39    0.21
  -9  -9   1    2.49    0.31
  -9   9   1    2.71    0.34
  -9   9   1    2.38    0.27
   9   9  -1    2.36    0.24
   9   9  -1    2.59    0.19
  -7  -9   1    9.16    0.69
  -7  -9   1    8.03    0.60
  -7  -9   1    8.41    0.51
   7  -9  -1    8.23    0.62
   7  -9  -1    9.07    0.58
   7  -9  -1    9.10    0.57
   7   9  -1    8.56    0.55
  -7   9   1    8.12    0.56
   7   9  -1    8.88    0.50
   5  -9  -1    0.44    0.19
   5  -9  -1    0.87    0.13
  -5  -9   1    0.63    0.20
  -5  -9   1    0.84    0.13
  -5  -9   1    0.83    0.12
   5  -9  -1    0.77    0.17
   5   9  -1    1.09    0.17
   5   9  -1    0.83    0.12
  -5   9   1    1.11    0.18
   3  -9  -1   17.69    0.98
   3  -9  -1   19.15    1.10
  -3  -9   1   17.36    0.99
  -3  -9   1   16.94    1.06
   3  -9  -1   16.58    1.01
  -3  -9   1   17.41    0.98
   3   9  -1   18.63    1.02
  -3   9   1   19.93    1.03
   1  -9  -1    3.83    0.27
  -1  -9   1    3.49    0.28
  -1  -9   1    3.75    0.35
   1  -9  -1    3.54    0.30
   1  -9  -1    3.28    0.37
   1   9  -1    3.69    0.31
  -1   9   1    3.43    0.30
   1  -9   1   -0.19    0.08
   1  -9   1    0.07    0.16
  -1  -9  -1    0.01    0.07
  -1  -9  -1    0.01    0.15
  -1  -9  -1    0.11    0.11
   1  -9   1   -0.11    0.07
   1   9   1    0.09    0.11
  -1   9  -1   -0.01    0.10
   3  -9   1    0.12    0.08
  -3  -9  -1    0.10    0.10
  -3  -9  -1   -0.02    0.07
   3  -9   1    0.17    0.11
  -3  -9  -1    0.12    0.16
   3  -9   1    0.15    0.16
  -3   9  -1    0.15    0.11
   3   9   1    0.06    0.07
   3   9   1    0.09    0.10
  -5  -9  -1   15.36    0.86
   5  -9   1   14.55    0.95
  -5  -9  -1   15.39    0.83
   5  -9   1   16.08    0.90
   5   9   1   14.75    0.84
   5   9   1   16.39    0.89
  -5   9  -1   15.70    0.91
   7  -9   1   28.01    1.45
  -7  -9  -1   25.71    1.36
  -7  -9  -1   25.13    1.38
   7  -9   1   23.07    1.48
  -7  -9  -1   25.84    1.62
  -7  -9  -1   27.18    1.51
  -7   9  -1   25.78    1.45
   7   9   1   27.61    1.37
   7   9   1   26.37    1.42
  -9  -9  -1   15.54    0.86
  -9  -9  -1   15.23    1.00
   9  -9   1   15.56    0.93
  -9  -9  -1   14.74    0.83
   9  -9   1   17.56    1.01
  -9  -9  -1   18.19    1.15
   9   9   1   15.39    0.90
  -9   9  -1   15.71    0.95
   9   9   1   16.38    0.86
  11  -9   1    1.19    0.21
 -11  -9  -1    0.89    0.32
  11   9   1    0.93    0.12
 -11   9  -1    1.05    0.21
  11   9   1    0.86    0.18
  11   9   1    1.29    0.18
  13  -9   1    0.04    0.17
 -13  -9  -1   -0.11    0.22
  13  -9   1   -0.09    0.17
  13   9   1    0.17    0.11
  13   9   1    0.03    0.08
  13   9   1    0.20    0.13
 -13   9  -1    0.23    0.23
 -13   9  -1    0.06    0.13
  15  -9   1   25.67    1.41
 -15  -9  -1   23.42    1.58
  15  -9   1   23.01    1.44
 -15   9  -1   24.58    1.40
  15   9   1   25.39    1.37
  15   9   1   22.75    1.32
 -15   9  -1   26.54    1.48
  15   9   1   22.55    1.28
  17  -9   1    0.36    0.21
 -17  -9  -1    0.72    0.32
  17  -9   1    0.28    0.19
  17   9   1    0.49    0.14
  17   9   1    0.36    0.11
 -17   9  -1    0.27    0.17
  17   9   1    0.52    0.16
 -17   9  -1    0.53    0.26
  19  -9   1    0.51    0.22
  19  -9   1    0.22    0.19
 -19  -9  -1    0.40    0.32
 -19   9  -1    0.33    0.21
 -19   9  -1    0.27    0.26
  19   9   1    0.29    0.10
  21  -9   1    1.66    0.31
 -21  -9  -1    2.62    0.53
  21  -9   1    2.45    0.44
 -21   9  -1    1.36    0.37
  21   9   1    2.07    0.23
  21   9   1    1.97    0.23
 -21   9  -1    1.71    0.30
 -23  -9  -1    0.09    0.28
  23  -9   1    0.37    0.25
  23  -9   1    0.39    0.23
  23   9   1    0.49    0.14
 -23   9  -1   -0.21    0.25
 -23   9  -1    0.12    0.20
 -25  -9  -1    0.38    0.36
  25  -9   1   -0.14    0.22
  25  -9   1   -0.40    0.21
  25   9   1    0.39    0.14
  25   9   1    0.12    0.13
 -25   9  -1   -0.16    0.33
  27  -9   1    0.33    0.27
  27  -9   1   -0.07    0.22
 -27  -9  -1    0.09    0.32
  27   9   1    0.06    0.11
  27   9   1    0.04    0.14
 -27   9  -1    0.00    0.33
  29  -9   1    0.14    0.25
 -29  -9  -1   -0.05    0.30
  29  -9   1   -0.25    0.23
 -29   9  -1    0.42    0.37
  29   9   1    0.39    0.14
 -31  -9  -1    6.28    0.91
  31  -9   1    9.52    0.77
  31  -9   1    6.95    0.74
 -31   9  -1    7.23    0.83
  31   9   1    8.09    0.52
 -33  -9  -1   10.69    1.13
  33  -9   1   11.56    0.93
  33  -9   1    9.92    0.93
 -33   9  -1   11.47    1.07
  33   9   1   11.74    0.70
 -35  -9  -1    0.74    0.45
  35  -9   1    0.33    0.33
  35  -9   1    0.58    0.33
  35   9   1    0.47    0.15
 -35   9  -1    0.27    0.42
  37  -9   1   -0.29    0.25
 -37  -9  -1    0.63    0.42
  37  -9   1    0.67    0.36
 -37   9  -1    0.10    0.43
  37   9   1    0.53    0.19
  37   9   1    0.09    0.13
 -39  -9  -1   -0.34    0.36
  39  -9   1    0.66    0.41
  39   9   1    0.04    0.18
  39   9   1    0.05    0.13
 -41  -9  -1   -0.20    0.44
  41  -9   1   -0.52    0.28
  41  -9   1    0.53    0.41
  41   9   1    0.04    0.13
  41   9   1   -0.15    0.22
 -41   9  -1    0.25    0.44
  43  -9   1    0.24    0.39
  43  -9   1    0.49    0.39
  43   9   1   -0.13    0.28
  43   9   1   -0.01    0.22
 -43   9  -1    0.51    0.55
 -45  -9  -1    0.64    0.55
  45  -9   1   -0.12    0.34
  45  -9   1   -0.04    0.37
 -45   9  -1    0.12    0.50
  45   9   1    0.56    0.32
  45   9   1    0.11    0.22
  47  -9   1   -0.80    0.34
  47  -9   1    0.53    0.41
 -47  -9  -1    0.80    0.61
 -47   9  -1   -0.13    0.50
 -49  -9  -1    1.37    0.70
  49  -9   1    1.68    0.58
  49  -9   1    1.80    0.55
 -49   9  -1    2.70    0.78
  49   9   1    1.15    0.39
 -51  -9  -1    2.69    0.81
  51  -9   1    2.56    0.59
 -51   9  -1    3.23    0.92
  51   9   1    2.81    0.48
  52 -10  -1    0.49    0.44
 -52 -10   1    0.58    0.67
  50 -10  -1    0.78    0.47
 -50 -10   1    1.06    0.67
  50 -10  -1    1.50    0.46
 -50  10   1    0.37    0.57
  48 -10  -1    5.90    0.81
  48 -10  -1    5.05    0.78
  48  10  -1    6.50    0.65
 -46 -10   1    7.22    1.06
  46 -10  -1    7.80    0.93
  46 -10  -1    9.06    0.94
 -46  10   1    6.71    1.01
  46  10  -1    7.79    0.72
  44 -10  -1    8.94    0.93
 -44 -10   1    9.05    1.16
  44 -10  -1    8.29    0.92
  44  10  -1    8.15    0.74
  44  10  -1    8.02    0.59
 -44  10   1    8.28    1.07
 -42 -10   1    0.59    0.54
  42 -10  -1    0.17    0.34
  42 -10  -1    0.95    0.41
  42  10  -1    0.70    0.26
 -42  10   1    0.85    0.49
  40 -10  -1    2.45    0.60
 -40 -10   1    3.26    0.69
  40  10  -1    2.51    0.30
 -38 -10   1    0.78    0.48
  38 -10  -1    0.69    0.36
  38 -10  -1    0.44    0.36
  38  10  -1    0.27    0.16
  38  10  -1    0.36    0.17
 -38  10   1    1.05    0.49
 -36 -10   1    1.65    0.53
  36 -10  -1    1.18    0.40
  36 -10  -1    1.16    0.40
  36  10  -1    1.61    0.21
  36  10  -1    1.79    0.26
 -36  10   1    1.53    0.49
  34 -10  -1    4.97    0.62
  34 -10  -1    4.14    0.59
 -34 -10   1    3.78    0.71
 -34  10   1    4.72    0.72
  34  10  -1    4.27    0.39
  32 -10  -1    5.80    0.69
 -32 -10   1    7.20    0.87
  32 -10  -1    7.57    0.77
  32  10  -1    7.60    0.53
 -32  10   1    7.50    0.87
 -30 -10   1    5.35    0.87
  30 -10  -1    4.87    0.59
  30 -10  -1    4.37    0.58
  30  10  -1    4.83    0.41
 -30  10   1    4.44    0.65
  28 -10  -1    2.69    0.45
 -28 -10   1    3.45    0.60
  28 -10  -1    2.01    0.41
  28  10  -1    3.38    0.33
 -28  10   1    2.95    0.54
 -26 -10   1    3.65    0.58
  26 -10  -1    3.29    0.50
  26 -10  -1    3.87    0.50
 -26  10   1    3.70    0.47
 -26  10   1    3.75    0.58
  26  10  -1    3.63    0.34
  24 -10  -1    0.33    0.25
  24 -10  -1    0.22    0.25
 -24 -10   1    0.07    0.29
 -24  10   1   -0.08    0.19
 -24  10   1    0.11    0.30
  24  10  -1    0.18    0.16
 -22 -10   1    4.00    0.57
  22 -10  -1    3.03    0.45
  22  10  -1    3.41    0.33
  20 -10  -1    0.22    0.21
 -20 -10   1    0.61    0.32
  20 -10  -1    0.62    0.27
 -20  10   1    0.63    0.23
  20  10  -1    0.80    0.18
 -20  10   1    0.60    0.29
  18 -10  -1    1.83    0.34
  18 -10  -1    2.44    0.36
 -18 -10   1    1.58    0.37
 -18  10   1    1.98    0.40
 -18  10   1    2.11    0.32
  18  10  -1    2.28    0.27
  18  10  -1    1.83    0.14
 -16 -10   1   15.07    1.09
  16 -10  -1   13.86    0.99
  16 -10  -1   14.01    0.95
 -16  10   1   14.18    0.99
 -16  10   1   16.06    0.96
  16  10  -1   14.97    0.88
  16  10  -1   15.12    0.78
 -14 -10   1   32.19    1.70
  14 -10  -1   31.53    1.83
 -14 -10   1   32.80    1.96
  14 -10  -1   33.51    1.90
  14  10  -1   33.20    1.78
 -14  10   1   34.11    1.84
  14  10  -1   32.80    1.69
 -14  10   1   31.80    1.87
 -12 -10   1    0.33    0.09
 -12 -10   1   -0.08    0.17
  12 -10  -1    0.27    0.21
 -12 -10   1    0.36    0.25
  12 -10  -1    0.50    0.19
 -12  10   1    0.39    0.17
  12  10  -1    0.36    0.08
  12  10  -1    0.36    0.14
 -12  10   1    0.06    0.19
  10 -10  -1    2.97    0.38
 -10 -10   1    3.34    0.38
 -10 -10   1    3.57    0.25
  10 -10  -1    3.41    0.35
 -10 -10   1    3.68    0.47
  10  10  -1    2.78    0.28
 -10  10   1    3.48    0.33
  10  10  -1    2.80    0.22
 -10  10   1    3.25    0.40
   8 -10  -1    3.47    0.41
  -8 -10   1    3.39    0.45
  -8 -10   1    3.90    0.40
  -8 -10   1    3.24    0.26
   8 -10  -1    3.76    0.36
  -8  10   1    3.82    0.34
   8  10  -1    3.35    0.30
   8  10  -1    3.83    0.25
  -6 -10   1    3.23    0.35
  -6 -10   1    2.70    0.24
   6 -10  -1    2.63    0.29
   6 -10  -1    3.15    0.38
  -6 -10   1    2.75    0.22
  -6  10   1    2.91    0.30
   6  10  -1    3.26    0.29
   4 -10  -1    1.44    0.17
  -4 -10   1    1.15    0.16
   4 -10  -1    0.99    0.20
  -4 -10   1    1.66    0.28
   4 -10  -1    1.31    0.26
  -4 -10   1    1.16    0.16
  -4  10   1    1.30    0.21
   4  10  -1    1.25    0.19
  -2 -10   1   21.01    1.21
   2 -10  -1   23.25    1.25
   2 -10  -1   22.02    1.21
  -2 -10   1   24.57    1.32
  -2 -10   1   22.01    1.21
   2  10  -1   21.44    1.24
  -2  10   1   21.24    1.25
   0 -10  -1    1.35    0.16
   0 -10  -1    0.90    0.24
   0 -10   1    1.22    0.18
   0 -10   1    1.22    0.18
   0  10   1    0.99    0.18
   0  10  -1    1.46    0.22
   2 -10   1   41.44    2.13
   2 -10   1   39.31    2.17
   2 -10   1   39.84    2.10
  -2 -10  -1   37.07    2.08
  -2 -10  -1   40.78    2.06
  -2 -10  -1   43.40    2.21
  -2  10  -1   37.73    2.12
   2  10   1   35.65    2.10
   4 -10   1    2.63    0.34
  -4 -10  -1    1.84    0.22
  -4 -10  -1    1.95    0.31
   4 -10   1    1.87    0.24
  -4 -10  -1    1.90    0.18
  -4  10  -1    2.44    0.28
   4  10   1    2.20    0.25
   6 -10   1    9.77    0.65
  -6 -10  -1   10.22    0.74
   6 -10   1   11.90    0.75
  -6 -10  -1    9.73    0.60
  -6 -10  -1   10.08    0.58
   6  10   1   10.55    0.64
  -6  10  -1   10.74    0.67
   6  10   1    9.67    0.57
  -8 -10  -1    0.16    0.10
  -8 -10  -1    0.51    0.27
  -8 -10  -1    0.35    0.21
   8 -10   1    0.21    0.14
   8 -10   1    0.21    0.19
  -8 -10  -1    0.29    0.08
   8  10   1    0.12    0.12
   8  10   1    0.34    0.08
  -8  10  -1    0.07    0.13
  10 -10   1   37.87    2.00
 -10 -10  -1   39.75    2.07
  10 -10   1   32.98    2.04
 -10 -10  -1   35.60    1.90
 -10 -10  -1   35.97    2.20
  10  10   1   33.65    1.97
  10  10   1   36.43    1.89
  10  10   1   38.13    1.96
 -10  10  -1   38.15    2.00
  12 -10   1   -0.11    0.16
  12 -10   1    0.43    0.22
 -12 -10  -1    0.70    0.35
  12  10   1    0.14    0.15
 -12  10  -1   -0.19    0.22
  12  10   1    0.10    0.08
  12  10   1    0.21    0.13
 -12  10  -1   -0.01    0.14
 -14 -10  -1    0.46    0.32
  14 -10   1    0.24    0.17
  14 -10   1    0.12    0.21
  14  10   1   -0.07    0.13
  14  10   1   -0.05    0.07
  14  10   1    0.00    0.11
 -14  10  -1    0.05    0.18
 -14  10  -1   -0.12    0.20
  16 -10   1    1.79    0.30
 -16 -10  -1    1.63    0.44
  16 -10   1    1.43    0.30
 -16  10  -1    1.58    0.34
  16  10   1    2.29    0.25
  16  10   1    1.74    0.17
 -16  10  -1    1.80    0.31
  18 -10   1   49.81    2.76
  18 -10   1   46.84    2.80
 -18 -10  -1   52.49    3.00
 -18  10  -1   50.61    2.83
  18  10   1   49.67    2.62
  18  10   1   53.57    2.67
 -18  10  -1   51.51    2.76
 -20 -10  -1    6.05    0.79
  20 -10   1    7.79    0.67
  20 -10   1    6.74    0.61
  20  10   1    7.81    0.46
 -20  10  -1    8.01    0.84
 -20  10  -1    6.39    0.58
  20  10   1    7.58    0.50
 -22 -10  -1    2.58    0.54
  22 -10   1    1.87    0.36
  22 -10   1    1.85    0.34
  22  10   1    2.21    0.23
 -22  10  -1    1.77    0.40
  22  10   1    2.05    0.24
 -22  10  -1    2.59    0.37
  24 -10   1    2.17    0.42
 -24 -10  -1    2.50    0.55
  24 -10   1    2.10    0.37
 -24  10  -1    1.67    0.43
  24  10   1    2.30    0.25
  24  10   1    2.32    0.25
 -24  10  -1    2.50    0.38
  26 -10   1    7.07    0.69
  26 -10   1    8.51    0.75
 -26 -10  -1    7.96    0.93
 -26  10  -1    8.84    0.71
 -26  10  -1    6.61    0.79
  26  10   1    8.27    0.54
  28 -10   1    1.28    0.35
 -28 -10  -1    0.94    0.48
  28 -10   1    1.42    0.38
 -28  10  -1    1.65    0.47
  28  10   1    2.11    0.25
  28  10   1    1.58    0.23
  30 -10   1    0.49    0.32
  30 -10   1    0.82    0.31
 -30 -10  -1    0.48    0.42
 -30  10  -1    0.40    0.39
  32 -10   1   -0.28    0.25
  32 -10   1   -0.36    0.24
 -32 -10  -1    0.51    0.42
  32  10   1   -0.31    0.12
 -32  10  -1   -0.43    0.41
  34 -10   1    0.21    0.29
 -34 -10  -1    0.82    0.52
  34 -10   1    0.42    0.32
  34  10   1    0.38    0.15
 -34  10  -1   -0.05    0.40
 -36 -10  -1    0.22    0.40
  36 -10   1   -0.17    0.29
  36 -10   1   -0.23    0.30
 -36  10  -1   -0.62    0.34
  36  10   1   -0.16    0.12
 -38 -10  -1    0.88    0.51
  38  10   1    0.64    0.21
 -40 -10  -1    5.40    0.91
  40 -10   1    6.09    0.74
  40 -10   1    4.14    0.68
  40  10   1    5.34    0.39
 -40  10  -1    5.64    0.83
  40  10   1    5.26    0.48
  42 -10   1    0.14    0.41
  42 -10   1    0.94    0.48
 -42  10  -1    1.65    0.60
  42  10   1    0.99    0.26
  44 -10   1    4.85    0.74
  44 -10   1    4.55    0.70
 -44 -10  -1    3.44    0.83
 -44  10  -1    3.04    0.72
  44  10   1    3.23    0.53
  46 -10   1    0.91    0.43
  46 -10   1    1.03    0.45
 -46 -10  -1    0.29    0.62
 -46  10  -1    0.61    0.57
 -48 -10  -1    3.29    0.86
  48 -10   1    3.90    0.71
  48 -10   1    3.21    0.64
 -48  10  -1    4.03    0.84
 -50 -10  -1   -0.35    0.67
  50 -10   1    0.02    0.45
 -50  10  -1   -0.71    0.60
  50  10   1    0.77    0.32
 -51  11   1    1.02    0.64
  49 -11  -1   -0.03    0.50
  49 -11  -1   -0.10    0.40
 -49  11   1    0.82    0.73
 -47 -11   1    3.43    0.76
  47 -11  -1    2.42    0.59
  47 -11  -1    1.77    0.54
  47  11  -1    1.66    0.37
 -47  11   1    1.31    0.61
 -45 -11   1    1.12    0.59
  45 -11  -1    0.60    0.41
  45 -11  -1    0.65    0.45
 -45  11   1    0.85    0.59
  45  11  -1    0.28    0.23
  43 -11  -1    0.72    0.48
  43 -11  -1    0.77    0.46
 -43 -11   1    1.69    0.65
  43  11  -1    1.35    0.23
 -43  11   1    1.25    0.54
 -41 -11   1    1.52    0.55
  41 -11  -1    1.07    0.45
  41 -11  -1    1.52    0.48
  41  11  -1    1.35    0.25
 -39 -11   1    4.76    0.82
  39 -11  -1    6.65    0.76
 -39  11   1    4.77    0.82
  39  11  -1    5.30    0.46
 -37 -11   1    1.70    0.60
 -37  11   1    1.83    0.57
  35 -11  -1    1.75    0.48
 -35 -11   1    2.19    0.58
  35 -11  -1    1.63    0.44
 -35  11   1    2.40    0.57
  35  11  -1    2.21    0.28
  33 -11  -1   -0.23    0.30
  33 -11  -1   -0.13    0.27
 -33 -11   1   -0.28    0.34
  33  11  -1    0.15    0.17
 -33  11   1    0.22    0.39
 -31 -11   1    2.89    0.62
  31 -11  -1    3.73    0.60
  31 -11  -1    4.28    0.55
  31  11  -1    3.90    0.38
 -31  11   1    3.13    0.59
  29 -11  -1   18.09    1.25
  29 -11  -1   14.91    1.23
 -29 -11   1   18.23    1.43
 -29  11   1   18.65    1.36
  29  11  -1   18.54    1.06
 -27 -11   1   16.43    1.29
  27 -11  -1   17.48    1.16
  27 -11  -1   15.71    1.18
  27  11  -1   17.12    1.00
 -27  11   1   15.77    1.10
 -27  11   1   15.94    1.23
  25 -11  -1   10.38    0.92
 -25 -11   1   11.46    1.01
  25 -11  -1   11.67    0.90
 -25  11   1   12.87    1.03
 -25  11   1   10.89    0.89
  25  11  -1   13.17    0.77
 -23 -11   1    0.74    0.35
  23 -11  -1   -0.04    0.26
  23 -11  -1    0.44    0.26
 -23  11   1    0.66    0.34
  23  11  -1    0.60    0.19
 -23  11   1    0.64    0.28
  21 -11  -1    2.14    0.39
 -21 -11   1    2.43    0.49
  21 -11  -1    1.51    0.38
  21  11  -1    2.13    0.28
 -21  11   1    2.24    0.42
 -21  11   1    2.48    0.37
  19 -11  -1    0.92    0.29
  19 -11  -1    0.97    0.33
 -19 -11   1    1.27    0.38
 -19  11   1    1.33    0.37
  19  11  -1    1.11    0.22
 -19  11   1    1.16    0.28
  17 -11  -1    0.62    0.26
 -17 -11   1    1.02    0.34
  17 -11  -1    0.54    0.31
  17  11  -1    0.81    0.18
 -17  11   1    0.53    0.24
 -17  11   1    0.88    0.30
 -15 -11   1    0.02    0.25
  15 -11  -1    0.43    0.25
  15 -11  -1    0.65    0.24
 -15  11   1    0.00    0.26
 -15  11   1    0.29    0.20
  15  11  -1    0.11    0.14
  13 -11  -1    2.90    0.37
 -13 -11   1    3.04    0.40
  13 -11  -1    2.50    0.41
 -13 -11   1    3.75    0.48
 -13 -11   1    3.21    0.24
  13  11  -1    3.50    0.33
 -13  11   1    2.80    0.35
 -13  11   1    3.51    0.44
 -11 -11   1    5.14    0.34
 -11 -11   1    4.92    0.49
  11 -11  -1    4.56    0.50
  11 -11  -1    5.08    0.46
 -11 -11   1    5.19    0.58
 -11  11   1    4.76    0.50
  11  11  -1    4.61    0.40
 -11  11   1    5.22    0.44
  -9 -11   1   -0.03    0.08
   9 -11  -1    0.35    0.17
   9 -11  -1   -0.20    0.18
  -9 -11   1   -0.12    0.19
  -9 -11   1    0.45    0.23
  -9  11   1    0.08    0.16
   9  11  -1   -0.01    0.12
  -9  11   1   -0.05    0.19
  -7 -11   1    7.97    0.47
  -7 -11   1    8.43    0.65
  -7 -11   1    7.55    0.50
   7 -11  -1    8.95    0.60
   7 -11  -1    8.16    0.66
   7  11  -1    8.12    0.56
  -7  11   1    7.82    0.58
  -5 -11   1    1.50    0.19
  -5 -11   1    1.49    0.22
   5 -11  -1    1.31    0.23
   5 -11  -1    1.92    0.33
  -5 -11   1    1.48    0.28
   5  11  -1    1.53    0.23
  -5  11   1    1.59    0.24
  -3 -11   1   49.43    2.55
   3 -11  -1   47.35    2.47
  -3 -11   1   43.69    2.43
   3 -11  -1   44.07    2.43
  -3 -11   1   46.16    2.42
   3  11  -1   48.28    2.48
  -3  11   1   45.05    2.48
   1 -11  -1   28.59    1.68
   1 -11  -1   26.96    1.54
   1 -11  -1   30.99    1.59
  -1 -11   1   31.64    1.69
   1  11  -1   28.79    1.60
  -1  11   1   26.14    1.59
  -1 -11  -1    8.91    0.69
   1 -11   1    8.39    0.55
   1 -11   1    8.76    0.66
  -1 -11  -1    8.60    0.55
   1  11   1    7.79    0.55
  -1  11  -1    6.88    0.56
  -3 -11  -1   14.05    0.80
  -3 -11  -1   13.56    0.82
   3 -11   1   14.31    0.94
  -3 -11  -1   14.11    0.94
   3 -11   1   14.43    0.85
  -3  11  -1   13.89    0.87
   3  11   1   14.44    0.86
  -5 -11  -1   32.15    1.74
   5 -11   1   32.44    1.89
  -5 -11  -1   32.15    1.76
   5 -11   1   32.39    1.80
   5  11   1   34.54    1.81
  -5  11  -1   35.15    1.84
   7 -11   1   10.78    0.68
  -7 -11  -1   10.31    0.58
  -7 -11  -1   10.52    0.60
  -7 -11  -1    9.83    0.87
   7 -11   1   10.37    0.75
  -7 -11  -1    9.29    0.74
  -7  11  -1    9.92    0.68
   7  11   1    9.73    0.65
  -9 -11  -1   15.57    0.88
   9 -11   1   17.30    0.99
  -9 -11  -1   16.19    1.05
  -9 -11  -1   15.60    0.85
  -9 -11  -1   16.40    1.19
   9 -11   1   15.52    1.05
  -9  11  -1   16.66    1.00
   9  11   1   15.48    0.86
   9  11   1   16.61    0.95
 -11 -11  -1   59.84    3.26
  11 -11   1   60.39    3.20
  11 -11   1   58.01    3.26
  11  11   1   61.37    3.15
  13 -11   1   53.62    3.18
 -13 -11  -1   60.73    3.37
  13 -11   1   58.11    3.13
 -13  11  -1   55.61    3.12
  13  11   1   63.29    3.08
 -15 -11  -1    1.96    0.49
  15 -11   1    2.28    0.39
  15 -11   1    2.10    0.33
 -15  11  -1    2.20    0.33
 -15  11  -1    2.60    0.40
  15  11   1    2.40    0.27
  17 -11   1    1.97    0.37
 -17 -11  -1    2.50    0.54
  17 -11   1    2.51    0.37
  17  11   1    2.29    0.27
  19 -11   1   22.53    1.32
  19 -11   1   18.59    1.32
 -19  11  -1   17.68    1.29
 -19  11  -1   17.58    1.20
  19  11   1   21.06    1.13
 -21 -11  -1    6.04    0.81
  21 -11   1    5.93    0.63
  21 -11   1    5.89    0.58
  21  11   1    6.43    0.46
 -21  11  -1    5.77    0.59
 -21  11  -1    6.18    0.73
  23 -11   1    2.27    0.40
  23 -11   1    1.93    0.42
 -23 -11  -1    2.84    0.56
 -23  11  -1    2.48    0.39
  23  11   1    2.96    0.29
 -23  11  -1    3.10    0.54
 -25 -11  -1    5.44    0.88
  25 -11   1    4.94    0.62
  25 -11   1    4.18    0.55
 -25  11  -1    6.24    0.57
  25  11   1    5.94    0.42
  25  11   1    5.02    0.35
 -25  11  -1    4.76    0.68
  27 -11   1    0.27    0.27
  27 -11   1    0.22    0.29
 -27 -11  -1    0.41    0.41
  27  11   1    0.17    0.14
 -27  11  -1    0.69    0.45
 -27  11  -1    0.31    0.29
  27  11   1    0.42    0.14
  29 -11   1    3.11    0.53
 -29 -11  -1    3.97    0.69
  29 -11   1    3.65    0.53
 -29  11  -1    3.77    0.62
  29  11   1    4.15    0.36
 -31 -11  -1    0.69    0.48
  31 -11   1    0.81    0.34
  31 -11   1    1.17    0.42
 -31  11  -1    0.36    0.40
  31  11   1    0.84    0.17
  33 -11   1    0.59    0.37
 -33 -11  -1   -0.49    0.37
  33 -11   1    0.48    0.33
  33  11   1   -0.04    0.13
 -33  11  -1   -0.09    0.39
  33  11   1    0.29    0.14
 -35 -11  -1    7.49    1.02
  35 -11   1    6.81    0.85
  35 -11   1    7.62    0.81
 -35  11  -1    9.29    1.04
  35  11   1    7.90    0.54
  35  11   1    7.98    0.53
  37 -11   1    1.23    0.49
 -37 -11  -1    1.68    0.55
  37  11   1    1.43    0.21
  37  11   1    1.13    0.20
 -37  11  -1    0.37    0.58
  39 -11   1   -0.41    0.29
  39 -11   1    0.49    0.37
 -39 -11  -1   -0.04    0.39
 -39  11  -1   -0.11    0.45
  39  11   1    0.13    0.15
  41 -11   1    2.36    0.55
  41 -11   1    1.97    0.50
 -41  11  -1    0.93    0.63
 -43 -11  -1   21.60    1.91
  43 -11   1   22.93    1.66
  43 -11   1   23.85    1.67
 -43  11  -1   21.50    1.80
 -45 -11  -1    1.44    0.69
  45 -11   1    1.61    0.50
 -45  11  -1    0.53    0.65
  47 -11   1    0.05    0.42
  47 -11   1   -0.43    0.38
 -47 -11  -1    1.19    0.62
  47  11   1    0.25    0.32
 -49 -11  -1    3.51    0.90
  49  11   1    2.48    0.44
 -48 -12   1    1.68    0.76
  48 -12  -1    1.90    0.56
 -46 -12   1    3.85    0.85
  46 -12  -1    3.93    0.70
  46 -12  -1    6.39    0.86
 -46  12   1    4.66    0.88
  46  12  -1    5.16    0.58
  44 -12  -1    0.57    0.47
  44 -12  -1    1.34    0.48
 -44 -12   1    0.85    0.57
 -44  12   1    0.40    0.56
 -42 -12   1    0.18    0.54
  42 -12  -1    0.58    0.45
 -42  12   1    0.74    0.51
 -40 -12   1    0.18    0.41
  40 -12  -1    0.11    0.40
  40 -12  -1    0.11    0.34
  40  12  -1    0.30    0.18
 -40  12   1    0.26    0.48
  38 -12  -1    6.82    0.85
 -38 -12   1    5.49    0.88
  38 -12  -1    7.32    0.81
  38  12  -1    7.25    0.53
 -38  12   1    5.74    0.84
  36 -12  -1    4.96    0.68
  36 -12  -1    4.67    0.70
 -36 -12   1    4.77    0.77
  36  12  -1    4.72    0.44
 -36  12   1    4.14    0.85
  34 -12  -1    8.12    0.88
  34 -12  -1    8.38    0.85
 -34 -12   1    8.22    1.01
  34  12  -1    8.29    0.61
 -34  12   1    9.01    0.97
 -32 -12   1    1.11    0.49
  32 -12  -1    0.90    0.45
  32 -12  -1    0.65    0.35
 -32  12   1    0.59    0.43
  30 -12  -1    8.15    0.82
  30 -12  -1   10.08    0.95
 -30 -12   1    9.33    0.97
  30  12  -1    8.32    0.63
 -30  12   1   10.32    1.00
  28 -12  -1    1.14    0.40
  28 -12  -1    0.94    0.35
 -28 -12   1    1.18    0.42
 -28  12   1    1.26    0.47
  28  12  -1    1.23    0.23
 -26 -12   1    7.27    0.80
  26 -12  -1    5.68    0.63
  26 -12  -1    5.90    0.70
 -26  12   1    6.24    0.64
 -26  12   1    6.42    0.75
  26  12  -1    5.99    0.49
  24 -12  -1    7.51    0.76
 -24 -12   1    7.47    0.81
  24 -12  -1    7.48    0.69
  24  12  -1    8.69    0.58
 -24  12   1    5.78    0.79
 -24  12   1    8.00    0.71
  22 -12  -1   54.29    3.05
 -22 -12   1   55.32    3.21
  22 -12  -1   50.99    3.09
  22  12  -1   57.31    2.94
 -22  12   1   56.93    3.13
 -20 -12   1    7.66    0.81
  20 -12  -1    7.28    0.67
  20  12  -1    7.35    0.56
 -20  12   1    8.07    0.67
 -20  12   1    7.15    0.73
  18 -12  -1    5.38    0.55
  18 -12  -1    5.01    0.59
 -18 -12   1    5.88    0.70
  18  12  -1    4.85    0.43
 -18  12   1    5.89    0.56
 -18  12   1    4.64    0.59
  16 -12  -1    4.60    0.58
  16 -12  -1    6.03    0.54
 -16 -12   1    5.69    0.68
 -16  12   1    5.27    0.54
 -16  12   1    6.26    0.60
  16  12  -1    5.71    0.46
  14 -12  -1    8.25    0.70
 -14 -12   1    9.35    0.54
 -14 -12   1    9.97    0.87
 -14  12   1    8.70    0.79
 -14  12   1   10.08    0.79
  14  12  -1   10.34    0.65
  12 -12  -1   25.39    1.61
 -12 -12   1   25.63    1.40
  12 -12  -1   26.10    1.53
 -12 -12   1   26.86    1.57
  12  12  -1   27.31    1.48
 -12  12   1   26.00    1.57
 -12  12   1   25.92    1.54
 -10 -12   1    4.76    0.57
 -10 -12   1    4.26    0.47
  10 -12  -1    4.38    0.43
 -10 -12   1    4.11    0.31
  10 -12  -1    3.02    0.46
  10  12  -1    3.70    0.38
 -10  12   1    4.28    0.41
 -10  12   1    4.14    0.49
  -8 -12   1    0.68    0.30
   8 -12  -1   -0.07    0.22
  -8 -12   1    0.11    0.21
  -8 -12   1    0.32    0.13
   8 -12  -1    0.41    0.20
   8  12  -1    0.36    0.18
  -8  12   1    0.21    0.17
   6 -12  -1   13.05    0.92
  -6 -12   1   12.16    0.72
  -6 -12   1   13.61    0.88
  -6 -12   1   12.95    0.75
   6 -12  -1   13.40    0.83
   6  12  -1   13.44    0.81
  -6  12   1   10.91    0.80
  -4 -12   1    6.25    0.43
  -4 -12   1    6.35    0.43
   4 -12  -1    5.72    0.61
   4 -12  -1    6.70    0.50
  -4 -12   1    5.02    0.57
   4  12  -1    6.45    0.48
  -4  12   1    5.98    0.50
   2 -12  -1    0.77    0.22
  -2 -12   1    0.66    0.29
   2 -12  -1    0.43    0.28
  -2  12   1    0.74    0.20
   2  12  -1    0.45    0.21
   0 -12   1    0.63    0.26
   0 -12  -1    0.80    0.20
   0 -12  -1    1.13    0.17
   0 -12   1    1.14    0.20
   0 -12  -1    0.84    0.29
   0  12  -1    0.73    0.22
   0  12   1    0.95    0.22
  -2 -12  -1    0.67    0.27
  -2 -12  -1    0.55    0.17
   2 -12   1    0.73    0.28
   2 -12   1    0.57    0.18
  -2 -12  -1    0.53    0.13
   2  12   1    0.66    0.18
  -2  12  -1    0.71    0.19
  -4 -12  -1    0.50    0.17
   4 -12   1    0.79    0.19
   4 -12   1    0.85    0.28
  -4 -12  -1    1.07    0.14
  -4 -12  -1    0.97    0.28
   4  12   1    1.02    0.21
  -4  12  -1    0.56    0.20
  -6 -12  -1    0.48    0.11
  -6 -12  -1    0.53    0.26
   6 -12   1    0.56    0.18
  -6 -12  -1    0.18    0.13
   6 -12   1    0.37    0.25
   6  12   1    0.21    0.16
  -6  12  -1    0.41    0.19
   8 -12   1    1.91    0.28
  -8 -12  -1    2.20    0.46
  -8 -12  -1    1.74    0.21
  -8 -12  -1    1.56    0.17
   8 -12   1    1.58    0.34
  -8 -12  -1    1.71    0.34
  -8  12  -1    2.13    0.33
   8  12   1    2.06    0.27
  10 -12   1   -0.04    0.16
 -10 -12  -1    0.20    0.32
 -10 -12  -1   -0.03    0.26
  10 -12   1   -0.18    0.22
 -10 -12  -1   -0.03    0.10
 -10  12  -1    0.16    0.17
  10  12   1    0.13    0.15
  12 -12   1    7.60    0.77
  12 -12   1    8.25    0.63
 -12 -12  -1    6.97    0.80
 -12  12  -1    8.82    0.71
  12  12   1    8.77    0.59
  14 -12   1    2.74    0.44
 -14 -12  -1    3.83    0.62
  14 -12   1    3.46    0.42
 -14  12  -1    3.89    0.44
  14  12   1    3.64    0.36
  16 -12   1    7.82    0.66
  16 -12   1    8.31    0.73
 -16 -12  -1    6.71    0.82
 -16  12  -1    7.80    0.75
 -16  12  -1    8.16    0.64
  16  12   1    8.55    0.57
  18 -12   1    0.65    0.31
 -18 -12  -1    0.56    0.39
  18 -12   1    0.07    0.26
  18  12   1    0.52    0.18
 -18  12  -1    0.63    0.29
  20 -12   1    0.78    0.33
  20 -12   1    0.79    0.30
 -20 -12  -1    0.74    0.41
  20  12   1    0.80    0.20
 -20  12  -1    1.11    0.39
 -20  12  -1    0.87    0.27
  22 -12   1    1.11    0.35
  22 -12   1    1.33    0.33
 -22 -12  -1    1.28    0.49
  22  12   1    1.61    0.24
 -22  12  -1    1.22    0.44
 -22  12  -1    1.29    0.34
  24 -12   1   13.17    1.02
  24 -12   1   12.47    1.06
 -24  12  -1   14.44    1.01
 -24  12  -1   15.52    1.17
  24  12   1   15.11    0.87
  26 -12   1    5.86    0.67
  26 -12   1    4.75    0.58
 -26 -12  -1    3.57    0.68
 -26  12  -1    4.14    0.54
  26  12   1    4.44    0.39
 -26  12  -1    3.77    0.63
 -28 -12  -1   23.83    1.74
  28 -12   1   22.87    1.49
  28 -12   1   19.72    1.50
 -28  12  -1   23.86    1.61
  28  12   1   23.10    1.28
 -28  12  -1   20.83    1.44
  30 -12   1    2.46    0.51
  30 -12   1    2.27    0.51
 -30 -12  -1    2.35    0.62
 -30  12  -1    2.56    0.60
  30  12   1    3.00    0.31
 -32 -12  -1   -0.09    0.41
  32 -12   1    0.00    0.29
  32 -12   1   -0.05    0.33
 -32  12  -1    0.19    0.42
  32  12   1   -0.07    0.14
  34 -12   1    7.76    0.83
 -34 -12  -1    7.40    1.06
  34 -12   1    8.90    0.92
 -34  12  -1    7.61    1.10
  34  12   1    9.05    0.59
  36 -12   1    7.48    0.82
  36 -12   1    6.32    0.81
 -36  12  -1    6.27    0.92
  36  12   1    7.07    0.51
 -38 -12  -1    4.44    0.83
  38 -12   1    5.06    0.73
  38 -12   1    4.61    0.71
 -38  12  -1    4.52    0.76
  38  12   1    4.03    0.38
  40 -12   1    9.12    0.95
  40 -12   1    7.72    0.93
 -40  12  -1   10.23    1.09
 -42 -12  -1    0.60    0.56
  42 -12   1    1.25    0.51
  42 -12   1    1.91    0.51
 -42  12  -1   -0.02    0.54
  44 -12   1    0.83    0.50
  44 -12   1    0.50    0.49
 -44  12  -1    1.32    0.67
  46 -12   1    0.82    0.47
 -46 -12  -1    1.66    0.71
  46  12   1    0.30    0.30
 -47 -13   1    0.14    0.67
 -45 -13   1    0.53    0.59
  45 -13  -1    1.08    0.48
  45 -13  -1    1.42    0.56
 -45  13   1    1.30    0.64
  43 -13  -1    3.22    0.63
  43 -13  -1    1.82    0.57
 -43 -13   1    1.55    0.69
 -43  13   1    0.43    0.58
  41 -13  -1    0.75    0.43
 -41 -13   1    0.57    0.51
  41 -13  -1   -0.20    0.39
 -41  13   1    0.10    0.48
  41  13  -1    0.03    0.19
  39 -13  -1    0.28    0.41
 -39 -13   1    0.04    0.46
  39 -13  -1    0.05    0.38
  39  13  -1    0.12    0.18
 -39  13   1    0.39    0.45
  37 -13  -1    0.82    0.41
 -37 -13   1    0.18    0.45
  37 -13  -1   -0.12    0.36
  37  13  -1    0.10    0.17
 -37  13   1    0.82    0.51
 -35 -13   1    4.50    0.75
  35  13  -1    3.23    0.38
 -33 -13   1    5.52    0.79
  33 -13  -1    4.65    0.73
  33 -13  -1    5.16    0.67
 -33  13   1    4.34    0.71
  33  13  -1    4.59    0.45
  31 -13  -1    9.37    0.88
  31 -13  -1    9.17    0.94
 -31 -13   1    7.68    0.96
  31  13  -1    9.76    0.66
 -31  13   1   10.12    1.01
  29 -13  -1   10.00    0.87
 -29 -13   1    9.20    0.99
 -29  13   1    8.91    0.94
  29  13  -1    9.41    0.66
  27 -13  -1    0.43    0.33
  27 -13  -1    0.25    0.35
 -27 -13   1   -0.10    0.44
 -27  13   1    0.96    0.42
 -27  13   1    0.34    0.26
  27  13  -1    0.62    0.21
 -25 -13   1   -0.31    0.33
  25 -13  -1    0.11    0.33
  25 -13  -1   -0.11    0.24
 -25  13   1    0.38    0.37
 -25  13   1    0.33    0.27
  23 -13  -1    0.64    0.35
 -23 -13   1    1.97    0.48
  23 -13  -1    0.79    0.32
 -23  13   1    0.39    0.36
  23  13  -1    0.99    0.23
 -23  13   1    0.95    0.34
  21 -13  -1    6.58    0.69
 -21 -13   1    7.56    0.87
  21 -13  -1    7.29    0.77
 -21  13   1    7.06    0.76
 -21  13   1    7.18    0.69
  21  13  -1    7.39    0.57
 -19 -13   1   21.62    1.53
  19 -13  -1   22.10    1.41
  19 -13  -1   22.68    1.49
 -19  13   1   19.42    1.36
  19  13  -1   24.42    1.31
 -19  13   1   21.84    1.49
  17 -13  -1   13.44    1.06
 -17 -13   1   14.54    1.14
 -17  13   1   15.32    1.08
 -17  13   1   13.32    0.96
 -15 -13   1   22.88    1.51
  15 -13  -1   23.29    1.38
  15 -13  -1   21.46    1.44
 -15  13   1   19.80    1.52
 -15  13   1   21.67    1.37
  15  13  -1   22.93    1.29
 -13 -13   1   14.43    1.02
 -13 -13   1   13.64    0.81
  13 -13  -1   15.33    0.98
 -13 -13   1   13.64    1.10
  13 -13  -1   16.59    1.09
  13  13  -1   14.25    0.90
 -13  13   1   15.57    1.04
 -13  13   1   13.86    0.97
 -11 -13   1    0.64    0.33
  11 -13  -1    1.01    0.25
  11 -13  -1    0.59    0.31
 -11 -13   1    0.70    0.30
  11  13  -1    0.46    0.18
 -11  13   1    0.41    0.22
 -11  13   1    0.79    0.28
  -9 -13   1    0.24    0.28
   9 -13  -1    1.04    0.26
  -9 -13   1    0.49    0.33
   9  13  -1    0.73    0.21
  -9  13   1    0.67    0.28
  -9  13   1    1.18    0.27
   7 -13  -1    8.64    0.66
  -7 -13   1    8.98    0.59
  -7 -13   1   10.52    0.77
   7 -13  -1   10.01    0.79
  -7 -13   1    8.89    0.82
   7  13  -1    8.72    0.65
   5 -13  -1    8.67    0.62
  -5 -13   1    8.61    0.52
   5 -13  -1    6.75    0.71
  -5 -13   1    6.71    0.68
  -5 -13   1    8.16    0.54
  -5  13   1    7.88    0.61
   5  13  -1    8.32    0.60
   3 -13  -1    4.32    0.53
   3 -13  -1    4.19    0.41
  -3 -13   1    4.97    0.53
  -3  13   1    3.65    0.42
   3  13  -1    3.78    0.42
   1 -13  -1    2.74    0.44
  -1 -13   1    3.02    0.31
   1 -13  -1    2.88    0.33
  -1 -13   1    2.38    0.40
  -1  13   1    2.45    0.33
   1  13  -1    2.40    0.34
   1 -13   1    0.87    0.20
  -1 -13  -1    0.69    0.20
  -1 -13  -1    0.90    0.18
  -1 -13  -1    0.88    0.32
   1 -13   1    0.86    0.32
  -1  13  -1    0.68    0.21
   1  13   1    1.41    0.24
   3 -13   1    2.31    0.41
  -3 -13  -1    2.49    0.30
  -3 -13  -1    1.79    0.38
  -3 -13  -1    2.63    0.25
   3 -13   1    2.07    0.29
   3  13   1    2.51    0.32
  -3  13  -1    2.46    0.38
   5 -13   1    3.72    0.47
   5 -13   1    2.56    0.33
  -5 -13  -1    2.53    0.44
  -5 -13  -1    2.80    0.26
   5  13   1    2.69    0.34
  -5  13  -1    3.24    0.44
  -7 -13  -1    0.75    0.14
  -7 -13  -1    0.68    0.30
  -7 -13  -1    1.06    0.38
  -7 -13  -1    0.85    0.16
   7 -13   1    0.39    0.28
   7 -13   1    1.14    0.23
  -7  13  -1    0.70    0.22
   7  13   1    0.84    0.20
   9 -13   1    1.50    0.42
  -9 -13  -1    0.74    0.34
  -9 -13  -1    1.29    0.15
   9 -13   1    1.40    0.28
  -9 -13  -1    0.61    0.39
  -9  13  -1    1.24    0.27
   9  13   1    1.09    0.23
 -11 -13  -1    1.50    0.39
  11 -13   1    2.05    0.33
  11 -13   1    2.54    0.42
 -11 -13  -1    2.38    0.51
  11  13   1    2.37    0.30
 -11  13  -1    1.40    0.30
  13 -13   1    5.16    0.51
  13 -13   1    4.68    0.58
 -13 -13  -1    4.91    0.72
 -13  13  -1    4.76    0.48
 -13  13  -1    4.25    0.56
  13  13   1    5.52    0.44
  15 -13   1    0.37    0.29
 -15 -13  -1   -0.39    0.33
  15 -13   1    0.04    0.21
 -15  13  -1   -0.18    0.28
 -15  13  -1    0.05    0.19
  15  13   1    0.00    0.14
 -17 -13  -1    1.59    0.47
  17 -13   1    0.11    0.25
  17 -13   1   -0.09    0.26
 -17  13  -1    0.42    0.32
  17  13   1    0.55    0.21
 -17  13  -1    0.16    0.22
  19 -13   1    1.73    0.40
 -19 -13  -1    2.60    0.57
  19 -13   1    2.28    0.39
 -19  13  -1    1.70    0.35
  19  13   1    2.57    0.32
 -19  13  -1    2.62    0.48
 -21 -13  -1    0.19    0.42
  21 -13   1    0.77    0.32
  21 -13   1    0.45    0.33
 -21  13  -1    1.08    0.32
  21  13   1    0.46    0.20
 -21  13  -1    0.00    0.33
  23 -13   1    6.65    0.72
 -23 -13  -1    5.46    0.84
  23 -13   1    5.90    0.63
 -23  13  -1    4.99    0.63
  23  13   1    6.47    0.49
 -23  13  -1    6.40    0.75
  25 -13   1   -0.46    0.28
  25 -13   1    0.08    0.30
 -25  13  -1    0.05    0.39
 -25  13  -1    0.10    0.28
  25  13   1    0.24    0.17
  27 -13   1    0.31    0.35
  27 -13   1    1.00    0.39
 -27 -13  -1   -0.79    0.39
  27  13   1    0.29    0.19
 -27  13  -1   -0.18    0.38
 -27  13  -1   -0.08    0.26
 -29 -13  -1    3.90    0.72
  29 -13   1    3.65    0.56
  29 -13   1    3.20    0.58
 -29  13  -1    4.04    0.56
  29  13   1    3.50    0.37
 -29  13  -1    3.92    0.68
  31 -13   1    6.71    0.81
 -31 -13  -1    5.10    0.86
  31 -13   1    5.72    0.71
  31  13   1    5.55    0.47
 -31  13  -1    6.33    0.83
 -33 -13  -1    7.72    0.99
  33  13   1    6.61    0.52
  35 -13   1    4.03    0.65
  35 -13   1    3.24    0.59
 -35 -13  -1    4.26    0.82
  35  13   1    2.97    0.36
 -35  13  -1    3.39    0.71
 -37 -13  -1    0.82    0.51
  37 -13   1    0.19    0.39
  37 -13   1    0.09    0.44
 -37  13  -1    0.36    0.51
  37  13   1   -0.14    0.19
  39 -13   1    0.04    0.35
  39 -13   1   -0.21    0.37
 -39  13  -1    0.02    0.45
  41 -13   1    0.17    0.43
 -41 -13  -1    0.72    0.61
 -41  13  -1    0.80    0.62
  43 -13   1    0.38    0.42
 -43 -13  -1    0.67    0.60
  43 -13   1   -0.44    0.41
 -43  13  -1    0.60    0.61
 -45 -13  -1    2.61    0.78
  46 -14  -1    1.93    0.72
 -46 -14   1    0.16    0.68
 -46  14   1    1.61    0.63
  44 -14  -1   -0.41    0.47
  44 -14  -1    0.21    0.48
 -44 -14   1    0.96    0.63
 -44  14   1    0.73    0.55
 -42 -14   1    1.02    0.63
  42 -14  -1    0.45    0.47
  42 -14  -1    0.24    0.40
 -42  14   1    0.75    0.59
 -40 -14   1    1.38    0.54
  40 -14  -1   -0.14    0.39
  40 -14  -1    0.90    0.41
 -40  14   1   -0.51    0.45
  40  14  -1    0.26    0.18
 -38 -14   1    0.18    0.49
  38 -14  -1    0.15    0.42
  38 -14  -1    0.96    0.46
  38  14  -1    0.46    0.21
 -38  14   1   -0.13    0.50
  36 -14  -1   -0.34    0.39
 -36 -14   1   -0.39    0.38
  36 -14  -1   -0.22    0.34
  36  14  -1    0.48    0.21
 -36  14   1   -0.30    0.47
  34 -14  -1    2.28    0.56
 -34 -14   1    2.11    0.62
  34 -14  -1    3.47    0.67
  34  14  -1    2.89    0.36
  32 -14  -1    0.09    0.32
 -32 -14   1   -0.09    0.44
 -32  14   1   -0.33    0.49
  32  14  -1    0.40    0.20
  30 -14  -1    2.22    0.50
  30 -14  -1    2.64    0.55
 -30 -14   1    1.60    0.51
 -30  14   1    1.76    0.55
  30  14  -1    2.48    0.33
  28 -14  -1    0.08    0.29
 -28 -14   1    0.04    0.35
  28 -14  -1   -0.31    0.34
  28  14  -1    0.39    0.21
 -28  14   1   -0.11    0.32
 -28  14   1   -0.08    0.40
  26 -14  -1    0.31    0.35
  26 -14  -1   -0.45    0.28
 -26 -14   1   -0.06    0.75
  26  14  -1    0.17    0.20
 -26  14   1    0.17    0.27
 -26  14   1    0.44    0.43
  24 -14  -1    3.73    0.54
  24 -14  -1    2.35    0.50
 -24 -14   1    3.47    0.62
 -24  14   1    2.79    0.48
  24  14  -1    3.58    0.39
 -24  14   1    3.83    0.60
  22 -14  -1    1.27    0.43
 -22 -14   1    2.24    0.51
  22 -14  -1    1.69    0.38
  22  14  -1    1.08    0.27
 -22  14   1    1.09    0.33
 -22  14   1    1.46    0.47
  20 -14  -1    4.13    0.55
  20 -14  -1    4.25    0.60
 -20 -14   1    4.56    0.70
 -20  14   1    4.61    0.62
 -20  14   1    4.66    0.56
  20  14  -1    4.52    0.44
  18 -14  -1    0.30    0.28
 -18 -14   1    0.80    0.37
  18 -14  -1   -0.13    0.29
  18  14  -1   -0.01    0.17
 -18  14   1   -0.34    0.30
 -18  14   1    0.17    0.26
  16 -14  -1    0.99    0.31
  16 -14  -1    0.33    0.34
 -16 -14   1    1.30    0.42
 -16  14   1    1.05    0.38
 -16  14   1    0.91    0.30
  16  14  -1    1.15    0.25
  14 -14  -1    9.64    0.90
 -14 -14   1   12.39    1.01
 -14 -14   1   10.84    0.62
 -14 -14   1   10.54    0.87
  14 -14  -1   11.54    0.85
 -14  14   1   11.54    0.83
 -14  14   1   11.50    0.89
  14  14  -1   10.49    0.76
  12 -14  -1   10.04    0.76
 -12 -14   1    8.97    0.57
 -12 -14   1    7.95    0.79
 -12 -14   1   10.61    0.92
  12 -14  -1   10.67    0.90
  12  14  -1   10.05    0.68
 -12  14   1   10.33    0.77
 -12  14   1    8.39    0.79
 -10 -14   1    4.75    0.58
  10 -14  -1    4.66    0.59
  10 -14  -1    4.56    0.50
 -10 -14   1    5.81    0.69
  10  14  -1    4.02    0.42
 -10  14   1    3.36    0.51
 -10  14   1    5.29    0.50
   8 -14  -1    0.17    0.24
  -8 -14   1    0.21    0.33
   8 -14  -1    0.38    0.32
  -8 -14   1    0.30    0.33
  -8 -14   1    0.29    0.14
  -8  14   1    0.48    0.22
  -8  14   1   -0.03    0.25
   8  14  -1   -0.02    0.19
   6 -14  -1   -0.03    0.19
   6 -14  -1    0.31    0.30
  -6 -14   1    0.17    0.12
  -6 -14   1   -0.05    0.28
  -6  14   1    0.32    0.20
   6  14  -1    0.01    0.19
   4 -14  -1    3.03    0.49
   4 -14  -1    3.81    0.41
  -4 -14   1    2.78    0.45
   4  14  -1    4.12    0.43
  -4  14   1    4.03    0.42
  -2 -14   1    0.56    0.34
   2 -14  -1    0.00    0.32
   2 -14  -1    0.31    0.20
  -2 -14   1    0.18    0.17
  -2  14   1   -0.02    0.16
   2  14  -1    0.29    0.19
   0 -14  -1   16.93    1.00
   0 -14   1   17.48    0.98
   0 -14   1   14.42    1.10
   0  14   1   15.37    1.01
   0  14  -1   15.74    1.02
  -2 -14  -1    3.42    0.37
  -2 -14  -1    3.37    0.34
   2 -14   1    3.56    0.38
   2  14   1    3.20    0.47
  -2  14  -1    3.25    0.40
   4 -14   1    3.02    0.35
   4 -14   1    1.58    0.39
  -4 -14  -1    2.50    0.30
  -4 -14  -1    2.47    0.26
  -4 -14  -1    2.47    0.51
  -4  14  -1    1.81    0.34
   6 -14   1   -0.06    0.19
   6 -14   1    0.02    0.28
  -6 -14  -1   -0.13    0.10
  -6 -14  -1    0.56    0.37
  -6 -14  -1    0.00    0.18
  -6 -14  -1   -0.02    0.35
  -6  14  -1    0.10    0.19
   6  14   1    0.28    0.21
  -8 -14  -1    4.52    0.31
  -8 -14  -1    4.69    0.70
   8 -14   1    4.20    0.46
   8 -14   1    4.99    0.60
  -8 -14  -1    3.83    0.63
   8  14   1    4.20    0.44
  -8  14  -1    4.56    0.51
  10 -14   1   -0.15    0.19
  10 -14   1    0.17    0.30
 -10 -14  -1    0.88    0.43
 -10  14  -1   -0.02    0.18
  10  14   1   -0.03    0.17
 -10  14  -1   -0.38    0.26
  12 -14   1    1.34    0.38
 -12 -14  -1    0.67    0.40
  12 -14   1    1.37    0.31
 -12  14  -1    1.42    0.38
  12  14   1    1.55    0.27
 -12  14  -1    0.84    0.28
  14 -14   1    0.55    0.32
 -14  14  -1    0.51    0.32
  14  14   1    0.43    0.20
 -14  14  -1    0.48    0.27
  16 -14   1   11.11    0.91
  16 -14   1    8.89    0.77
 -16 -14  -1   10.95    1.01
 -16  14  -1    9.96    0.87
 -16  14  -1   10.29    0.78
  16  14   1    9.16    0.68
 -18 -14  -1   -0.16    0.35
  18 -14   1   -0.18    0.24
  18 -14   1    0.24    0.32
 -18  14  -1    0.54    0.35
  18  14   1   -0.08    0.17
 -18  14  -1    0.02    0.22
  20 -14   1    3.60    0.49
 -20  14  -1    4.35    0.63
 -20  14  -1    3.71    0.48
  20  14   1    4.08    0.42
  22 -14   1    0.73    0.38
 -22 -14  -1    0.08    0.39
  22 -14   1    0.09    0.28
  22  14   1    0.22    0.27
 -22  14  -1   -0.24    0.36
 -22  14  -1    0.31    0.27
  24 -14   1    0.01    0.26
  24 -14   1    0.21    0.33
 -24 -14  -1    0.62    0.44
 -24  14  -1    0.11    0.26
 -24  14  -1   -0.29    0.34
  26 -14   1   10.37    0.96
 -26 -14  -1   10.21    1.09
  26 -14   1   10.61    0.90
 -26  14  -1    9.40    0.98
 -26  14  -1    9.39    0.83
  26  14   1    8.05    0.75
  28 -14   1    0.10    0.34
  28 -14   1    0.54    0.40
 -28 -14  -1   -0.10    0.49
 -28  14  -1    0.16    0.28
 -28  14  -1   -0.71    0.38
  28  14   1    0.36    0.21
  30 -14   1    0.54    0.39
 -30 -14  -1   -0.18    0.40
 -30  14  -1    0.54    0.56
  30  14   1    0.30    0.18
 -32 -14  -1   -0.07    0.40
  32 -14   1    0.17    0.38
 -32  14  -1    0.04    0.41
  32  14   1    0.15    0.19
  34 -14   1    0.17    0.39
 -34 -14  -1   -0.78    0.39
  34 -14   1   -0.70    0.31
  34  14   1   -0.06    0.17
 -34  14  -1    1.02    0.51
 -36 -14  -1    1.05    0.55
  36 -14   1    0.10    0.39
  36 -14   1    0.14    0.41
 -36  14  -1   -0.82    0.46
  36  14   1   -0.11    0.17
  38 -14   1    0.02    0.39
  38 -14   1    0.15    0.41
 -38  14  -1    1.02    0.57
  40 -14   1   -0.11    0.40
 -40 -14  -1   -0.23    0.52
  40 -14   1    0.38    0.45
 -40  14  -1    1.27    0.62
  42 -14   1    1.11    0.47
 -42 -14  -1    0.82    0.57
 -42  14  -1    0.45    0.56
 -44 -14  -1    0.66    0.63
 -43 -15   1    0.13    0.62
 -41 -15   1    1.64    0.69
  41 -15  -1    3.37    0.66
  41 -15  -1    2.48    0.63
 -41  15   1    0.83    0.57
 -39 -15   1    0.43    0.55
  39 -15  -1    1.43    0.50
  39 -15  -1    1.39    0.51
 -39  15   1    1.64    0.63
 -37 -15   1    0.69    0.50
  37 -15  -1   -0.21    0.39
 -37  15   1    0.55    0.53
  37  15  -1    0.82    0.21
  35 -15  -1    0.64    0.39
  35 -15  -1    0.24    0.41
 -35 -15   1   -0.56    0.45
  35  15  -1    0.38    0.24
 -35  15   1    1.92    0.63
  33 -15  -1    0.41    0.44
  33 -15  -1    0.28    0.38
 -33  15   1    0.63    0.54
  33  15  -1    0.13    0.21
 -31 -15   1    0.68    0.43
  31 -15  -1    0.00    0.40
  31  15  -1    0.09    0.19
  29 -15  -1    1.98    0.46
 -29 -15   1    1.61    0.53
  29  15  -1    1.95    0.33
  27 -15  -1    1.59    0.54
 -27 -15   1    1.08    0.47
  27 -15  -1    1.17    0.41
 -27  15   1    1.44    0.52
  27  15  -1    1.35    0.30
 -27  15   1    1.08    0.39
  25 -15  -1    4.73    0.62
  25 -15  -1    3.84    0.63
 -25 -15   1    4.11    0.71
  25  15  -1    5.77    0.49
 -25  15   1    4.49    0.62
 -25  15   1    4.65    0.69
  23 -15  -1    1.20    0.38
 -23 -15   1   -0.31    0.37
  23 -15  -1    0.82    0.42
  23  15  -1    0.51    0.24
 -23  15   1    0.03    0.25
  21 -15  -1    3.00    0.57
  21 -15  -1    2.83    0.48
 -21 -15   1    3.15    0.63
 -21  15   1    3.53    0.52
 -21  15   1    3.84    0.59
  21  15  -1    4.16    0.44
  19 -15  -1   -0.33    0.29
  19 -15  -1    0.11    0.30
 -19 -15   1   -0.44    0.35
  19  15  -1    0.13    0.19
 -19  15   1    0.31    0.28
 -19  15   1    0.07    0.36
 -17 -15   1    3.67    0.64
  17 -15  -1    2.76    0.47
  17 -15  -1    2.99    0.54
 -17  15   1    2.90    0.46
  17  15  -1    3.68    0.42
 -17  15   1    3.94    0.59
  15 -15  -1    0.68    0.37
  15 -15  -1    0.22    0.28
 -15 -15   1    0.04    0.35
 -15  15   1    0.26    0.32
 -15  15   1   -0.34    0.20
  15  15  -1    0.01    0.20
 -13 -15   1    0.03    0.12
  13 -15  -1    0.21    0.32
 -13 -15   1   -0.09    0.32
 -13 -15   1   -0.54    0.33
  13  15  -1    0.03    0.20
 -13  15   1   -0.25    0.28
 -13  15   1   -0.16    0.23
 -11 -15   1    0.55    0.38
  11 -15  -1    0.47    0.38
  11 -15  -1    0.27    0.25
  11  15  -1    0.02    0.20
 -11  15   1    0.21    0.30
 -11  15   1    0.38    0.27
   9 -15  -1   -0.09    0.30
  -9 -15   1   -0.15    0.32
  -9 -15   1   -0.50    0.31
   9 -15  -1   -0.24    0.22
  -9 -15   1    0.42    0.17
   9  15  -1   -0.04    0.20
  -9  15   1   -0.40    0.25
  -9  15   1    0.04    0.22
   7 -15  -1    5.73    0.65
  -7 -15   1    4.77    0.68
   7 -15  -1    5.38    0.52
  -7 -15   1    3.89    0.57
  -7  15   1    5.02    0.67
   7  15  -1    5.07    0.50
  -7  15   1    5.21    0.51
  -5 -15   1    4.61    0.38
   5 -15  -1    5.20    0.50
  -5 -15   1    4.51    0.59
   5  15  -1    4.90    0.50
  -5  15   1    5.20    0.50
   3 -15  -1    0.24    0.34
  -3 -15   1    0.55    0.36
   3 -15  -1    0.25    0.22
  -3 -15   1    0.23    0.17
  -3  15   1    0.60    0.25
   3  15  -1    0.27    0.20
   1 -15  -1    1.73    0.43
  -1 -15   1    2.68    0.32
  -1 -15   1    3.02    0.50
   1 -15  -1    2.52    0.34
  -1  15   1    3.18    0.39
   1  15  -1    2.28    0.37
  -1 -15  -1    1.07    0.38
   1 -15   1    2.12    0.46
  -1 -15  -1    1.60    0.28
   1 -15   1    1.38    0.28
  -1  15  -1    1.30    0.31
   1  15   1    1.44    0.31
   3 -15   1    1.76    0.29
   3 -15   1    1.57    0.43
  -3 -15  -1    1.08    0.41
  -3 -15  -1    1.58    0.25
   3  15   1    1.46    0.29
  -3  15  -1    1.22    0.31
   5 -15   1    0.17    0.30
   5 -15   1    0.11    0.21
  -5 -15  -1   -0.02    0.15
  -5 -15  -1    0.15    0.33
  -5 -15  -1    0.08    0.33
  -5  15  -1   -0.27    0.19
   5  15   1    0.30    0.19
   7 -15   1    0.31    0.34
  -7 -15  -1    0.21    0.33
   7 -15   1    0.70    0.26
  -7 -15  -1    0.49    0.15
  -7 -15  -1    0.43    0.15
  -7 -15  -1   -0.29    0.36
   7  15   1    0.95    0.25
  -7  15  -1    0.26    0.26
   9 -15   1    1.65    0.44
  -9 -15  -1    1.19    0.39
  -9 -15  -1    1.89    0.53
   9 -15   1    1.63    0.32
  -9  15  -1    1.59    0.33
   9  15   1    2.10    0.32
  11 -15   1    9.66    0.88
 -11 -15  -1    9.64    0.85
 -11 -15  -1    9.45    1.01
  11 -15   1    8.90    0.75
 -11  15  -1    8.36    0.83
 -11  15  -1    9.26    0.74
  11  15   1   11.09    0.72
  13 -15   1    3.22    0.46
  13 -15   1    2.99    0.51
 -13 -15  -1    2.57    0.61
  13  15   1    2.97    0.37
 -13  15  -1    2.42    0.48
  15 -15   1    0.45    0.34
 -15 -15  -1   -0.15    0.43
  15 -15   1   -0.12    0.23
 -15  15  -1   -0.03    0.34
  15  15   1    0.31    0.22
 -15  15  -1    0.15    0.24
  17 -15   1    7.66    0.72
  17 -15   1    9.15    0.85
 -17 -15  -1    7.44    0.95
 -17  15  -1    6.41    0.69
 -17  15  -1    7.37    0.80
  17  15   1    8.59    0.62
  19 -15   1    2.06    0.49
 -19 -15  -1    2.77    0.67
  19 -15   1    2.83    0.46
 -19  15  -1    2.77    0.45
  19  15   1    3.44    0.39
 -19  15  -1    2.72    0.56
  21 -15   1    4.81    0.60
 -21 -15  -1    6.28    0.86
  21 -15   1    3.47    0.59
 -21  15  -1    4.43    0.68
  21  15   1    5.24    0.48
 -21  15  -1    4.12    0.55
  23 -15   1    3.07    0.51
  23 -15   1    3.39    0.59
 -23 -15  -1    2.09    0.59
 -23  15  -1    2.68    0.49
  23  15   1    3.22    0.38
 -23  15  -1    4.61    0.67
 -25 -15  -1    0.23    0.47
  25 -15   1   -0.32    0.32
 -25  15  -1    0.31    0.33
 -25  15  -1    1.22    0.47
  25  15   1   -0.07    0.19
 -27 -15  -1    1.69    0.60
  27 -15   1    0.86    0.41
  27  15   1    0.97    0.24
 -27  15  -1    1.37    0.41
 -27  15  -1    1.53    0.54
  29 -15   1   -0.34    0.33
  29 -15   1   -0.01    0.38
 -29 -15  -1   -0.23    0.42
  29  15   1   -0.16    0.18
 -29  15  -1   -0.77    0.47
  31 -15   1   -0.12    0.34
  31 -15   1   -0.05    0.39
 -31  15  -1    0.41    0.44
  31  15   1    0.07    0.18
  33 -15   1   -0.16    0.31
  33 -15   1    0.11    0.45
 -33 -15  -1   -0.52    0.43
 -33  15  -1   -0.53    0.39
  33  15   1    0.05    0.19
 -35 -15  -1   -0.32    0.47
  35 -15   1   -0.23    0.37
  35 -15   1    0.77    0.43
 -35  15  -1    0.73    0.49
  35  15   1    0.33    0.20
  37 -15   1    0.62    0.40
  37 -15   1    0.13    0.42
 -37  15  -1    0.16    0.51
  39 -15   1   -0.62    0.35
  39 -15   1   -0.40    0.42
 -39 -15  -1    0.24    0.54
 -39  15  -1   -0.36    0.54
 -41 -15  -1    1.21    0.60
  41 -15   1    1.37    0.50
  43 -15   1   -0.64    0.42
 -43 -15  -1   -0.01    0.67
  43 -15   1    0.20    0.48
 -43  15  -1    1.12    0.68
 -42 -16   1   -0.07    0.78
  40 -16  -1   -0.72    0.45
 -40 -16   1    0.71    0.64
  40 -16  -1   -0.13    0.43
 -40  16   1   -0.55    0.54
  38 -16  -1    5.78    0.82
  38 -16  -1    5.78    0.84
 -38 -16   1    3.82    0.81
  38  16  -1    5.55    0.48
 -38  16   1    3.58    0.80
  36 -16  -1    1.68    0.53
  36 -16  -1    1.29    0.52
 -36 -16   1    1.91    0.58
 -36  16   1    1.60    0.66
  36  16  -1    1.08    0.27
  34 -16  -1    1.00    0.44
  34 -16  -1   -0.08    0.42
 -34 -16   1    0.53    0.49
 -34  16   1    0.10    0.47
  34  16  -1   -0.05    0.18
 -32 -16   1    1.37    0.57
  32 -16  -1    0.30    0.49
  32 -16  -1    0.10    0.43
 -32  16   1    0.81    0.49
  32  16  -1    1.15    0.27
  30 -16  -1    0.49    0.51
  30 -16  -1    0.23    0.45
 -30 -16   1    1.38    0.46
  30  16  -1    0.87    0.25
 -30  16   1   -0.31    0.39
  28 -16  -1   -0.16    0.39
  28 -16  -1    0.57    0.40
 -28 -16   1    0.67    0.47
  28  16  -1    0.98    0.27
 -28  16   1    0.30    0.36
 -26 -16   1    0.03    0.43
  26 -16  -1    1.08    0.41
 -26  16   1    0.15    0.37
  26  16  -1    1.04    0.29
 -26  16   1    0.94    0.44
  24 -16  -1    9.35    0.88
 -24 -16   1    8.90    0.97
  24 -16  -1    8.06    0.95
 -24  16   1    8.01    0.82
  24  16  -1    9.02    0.67
 -24  16   1    7.90    0.92
  22 -16  -1    4.45    0.68
  22 -16  -1    4.25    0.60
  22  16  -1    5.25    0.49
 -22  16   1    4.88    0.67
 -22  16   1    5.90    0.66
  20 -16  -1    4.25    0.58
  20 -16  -1    3.83    0.63
 -20 -16   1    4.72    0.71
 -20  16   1    4.97    0.67
  20  16  -1    4.14    0.46
 -20  16   1    3.45    0.52
  18 -16  -1    1.17    0.36
 -18 -16   1    1.20    0.45
  18 -16  -1    1.54    0.47
 -18  16   1    0.86    0.44
 -18  16   1    1.10    0.35
  18  16  -1    1.09    0.28
  16 -16  -1    0.64    0.40
  16 -16  -1    0.67    0.33
 -16 -16   1    1.06    0.45
  16  16  -1    1.22    0.29
 -16  16   1    0.96    0.43
 -16  16   1    0.52    0.29
  14 -16  -1   11.59    0.85
  14 -16  -1    7.70    0.91
 -14 -16   1    9.76    0.97
 -14  16   1   11.01    0.89
  14  16  -1    9.42    0.72
 -14  16   1    8.70    0.78
 -12 -16   1    1.27    0.46
  12 -16  -1    0.91    0.32
  12 -16  -1    0.09    0.34
 -12 -16   1   -0.07    0.33
 -12  16   1    0.56    0.29
  12  16  -1    0.49    0.25
 -12  16   1    0.68    0.36
 -10 -16   1    8.55    0.92
 -10 -16   1    6.91    0.76
  10 -16  -1    6.14    0.77
  10 -16  -1    7.30    0.67
 -10 -16   1    6.64    0.50
 -10  16   1    6.96    0.68
  10  16  -1    6.55    0.60
 -10  16   1    7.10    0.71
  -8 -16   1   18.78    1.39
   8 -16  -1   15.81    1.28
   8 -16  -1   18.89    1.18
  -8 -16   1   14.95    1.23
  -8  16   1   18.07    1.19
  -8  16   1   18.61    1.23
   8  16  -1   18.72    1.15
   6 -16  -1    0.64    0.28
  -6 -16   1    0.96    0.43
  -6 -16   1    0.82    0.40
   6 -16  -1    1.08    0.42
  -6  16   1    1.23    0.36
  -6  16   1    1.45    0.31
   6  16  -1    0.97    0.29
   4 -16  -1    2.58    0.53
   4 -16  -1    2.56    0.36
  -4 -16   1    1.75    0.46
  -4  16   1    1.71    0.36
   4  16  -1    1.96    0.35
  -2 -16   1    3.20    0.54
  -2 -16   1    2.96    0.35
   2 -16  -1    2.76    0.52
   2 -16  -1    2.76    0.37
  -2  16   1    2.90    0.42
   2  16  -1    2.95    0.42
   0 -16  -1    1.22    0.43
   0 -16  -1    1.90    0.31
   0 -16   1    1.25    0.42
   0 -16   1    1.23    0.27
   0  16  -1    1.59    0.31
   0  16   1    1.60    0.32
  -2 -16  -1    1.54    0.27
   2 -16   1    0.95    0.39
  -2 -16  -1    1.47    0.42
   2  16   1    1.78    0.33
  -2  16  -1    2.02    0.37
   4 -16   1    1.89    0.31
  -4 -16  -1    1.21    0.46
   4 -16   1    2.15    0.45
  -4 -16  -1    1.73    0.25
   4  16   1    1.81    0.34
  -4  16  -1    1.25    0.31
  -6 -16  -1    0.69    0.44
   6 -16   1    0.33    0.36
  -6 -16  -1    0.37    0.41
   6 -16   1    0.55    0.25
  -6  16  -1    1.14    0.29
   6  16   1    0.92    0.28
  -8 -16  -1    1.54    0.52
  -8 -16  -1    0.90    0.17
   8 -16   1    0.47    0.34
  -8 -16  -1    0.94    0.43
   8 -16   1    0.68    0.29
   8  16   1    1.10    0.27
  -8  16  -1    0.78    0.29
  10 -16   1    3.62    0.47
 -10 -16  -1    3.00    0.56
 -10 -16  -1    3.58    0.67
  10 -16   1    3.50    0.59
 -10  16  -1    2.91    0.53
 -10  16  -1    2.86    0.43
  12 -16   1    1.72    0.49
  12 -16   1    1.69    0.35
  12  16   1    1.84    0.32
 -12  16  -1    1.75    0.36
  14 -16   1    4.82    0.68
  14 -16   1    5.87    0.63
 -14  16  -1    5.62    0.64
  14  16   1    6.02    0.52
 -14  16  -1    4.69    0.65
  16 -16   1   -0.45    0.34
  16 -16   1    0.00    0.27
 -16  16  -1    0.31    0.29
  16  16   1    0.17    0.20
 -16  16  -1    0.79    0.41
  18 -16   1    2.81    0.48
  18 -16   1    3.42    0.61
 -18 -16  -1    2.90    0.67
  18  16   1    3.65    0.42
 -18  16  -1    3.13    0.48
 -18  16  -1    2.18    0.53
  20 -16   1    1.29    0.37
 -20 -16  -1    2.02    0.59
  20 -16   1    0.76    0.42
 -20  16  -1    0.41    0.35
 -20  16  -1    0.48    0.43
  20  16   1    0.97    0.28
  22 -16   1    4.86    0.61
 -22 -16  -1    2.94    0.73
  22 -16   1    4.60    0.68
  22  16   1    5.11    0.48
 -22  16  -1    3.87    0.56
 -22  16  -1    3.94    0.66
 -24 -16  -1    1.95    0.60
  24 -16   1    2.34    0.47
 -24  16  -1    3.22    0.54
  24  16   1    2.33    0.35
 -24  16  -1    2.25    0.57
  26 -16   1    0.39    0.42
  26 -16   1   -0.10    0.26
 -26 -16  -1    0.61    0.51
 -26  16  -1    0.44    0.38
  28 -16   1    0.90    0.46
 -28 -16  -1    0.77    0.50
 -28  16  -1    0.58    0.39
  28  16   1    0.42    0.23
 -28  16  -1    0.82    0.48
  30 -16   1    0.69    0.43
 -30 -16  -1    0.99    0.57
  30 -16   1    1.56    0.53
 -30  16  -1    1.35    0.55
  30  16   1    1.60    0.30
 -32 -16  -1   -0.41    0.48
  32 -16   1    0.06    0.42
  32 -16   1    0.38    0.39
  32  16   1   -0.12    0.18
 -32  16  -1    0.05    0.50
  34 -16   1    0.17    0.49
 -34 -16  -1    1.11    0.63
  34 -16   1    0.46    0.46
 -34  16  -1    1.08    0.58
  34  16   1    0.79    0.22
  36 -16   1    4.38    0.69
  36 -16   1    4.27    0.75
 -36 -16  -1    2.90    0.80
  38 -16   1    1.67    0.56
 -38 -16  -1    2.13    0.70
  38 -16   1    1.94    0.60
 -38  16  -1    2.43    0.71
 -40 -16  -1   -0.42    0.65
 -39 -17   1    0.98    0.84
  39 -17  -1    0.56    0.50
 -37 -17   1    0.49    0.69
  37 -17  -1    0.13    0.48
  37 -17  -1   -0.61    0.35
 -37  17   1    0.21    0.51
  37  17  -1    0.18    0.22
  35 -17  -1    1.95    0.63
  35 -17  -1    2.98    0.63
 -35 -17   1    1.62    0.68
 -35  17   1    1.59    0.68
  33 -17  -1    2.23    0.64
 -33 -17   1    3.27    0.68
  33 -17  -1    4.13    0.67
  33  17  -1    2.92    0.40
 -33  17   1    3.01    0.70
 -31 -17   1   23.29    1.71
  31 -17  -1   22.99    1.68
  31 -17  -1   21.54    1.58
 -31  17   1   18.50    1.63
  31  17  -1   19.91    1.30
  29 -17  -1   12.36    1.08
 -29 -17   1   12.14    1.17
  29 -17  -1   10.29    1.13
 -29  17   1    9.98    1.11
  29  17  -1   12.40    0.84
 -27 -17   1    2.73    0.66
  27 -17  -1    2.50    0.65
  27  17  -1    3.24    0.41
 -27  17   1    2.39    0.57
 -27  17   1    2.72    0.56
  25 -17  -1    1.12    0.44
 -25 -17   1    0.60    0.49
  25 -17  -1    0.83    0.56
  25  17  -1    1.08    0.27
 -25  17   1    0.87    0.45
 -23 -17   1    1.63    0.57
  23 -17  -1    1.51    0.47
 -23  17   1    0.53    0.49
  23  17  -1    1.26    0.31
  21 -17  -1    3.40    0.63
  21 -17  -1    1.58    0.43
 -21 -17   1    2.94    0.64
 -21  17   1    2.60    0.48
 -21  17   1    3.07    0.58
  21  17  -1    1.99    0.36
 -19 -17   1    2.71    0.76
  19 -17  -1    3.97    0.56
  19 -17  -1    3.66    0.64
 -19  17   1    3.07    0.60
  19  17  -1    4.39    0.49
 -19  17   1    3.95    0.57
  17 -17  -1    0.59    0.44
  17 -17  -1    0.15    0.30
 -17 -17   1    1.14    0.51
 -17  17   1    0.34    0.33
 -17  17   1    0.22    0.39
  17  17  -1    0.52    0.26
 -15 -17   1    6.75    0.88
  15 -17  -1    5.12    0.72
  15 -17  -1    6.94    0.69
 -15  17   1    5.10    0.69
  15  17  -1    6.42    0.59
 -15  17   1    4.91    0.65
 -13 -17   1    5.32    0.70
  13 -17  -1    7.34    0.70
 -13 -17   1    6.43    0.85
  13 -17  -1    5.03    0.74
 -13  17   1    6.49    0.72
 -13  17   1    5.67    0.63
  13  17  -1    6.49    0.60
  11 -17  -1    5.36    0.64
 -11 -17   1    6.44    0.77
 -11 -17   1    6.41    0.84
  11 -17  -1    6.62    0.81
 -11  17   1    6.31    0.71
  11  17  -1    6.93    0.62
 -11  17   1    6.49    0.64
   9 -17  -1    0.24    0.38
  -9 -17   1    0.83    0.43
  -9 -17   1    0.06    0.45
   9 -17  -1    0.53    0.29
  -9  17   1   -0.07    0.26
   9  17  -1    0.15    0.24
  -9  17   1    0.30    0.35
  -7 -17   1    5.12    0.69
   7 -17  -1    5.81    0.75
   7 -17  -1    4.65    0.58
  -7 -17   1    5.28    0.75
  -7  17   1    6.04    0.64
   7  17  -1    5.49    0.54
  -7  17   1    6.73    0.61
   5 -17  -1    1.42    0.32
  -5 -17   1    1.98    0.53
  -5 -17   1    1.73    0.48
   5 -17  -1    2.12    0.52
  -5  17   1    2.84    0.42
  -5  17   1    1.72    0.41
   5  17  -1    2.01    0.39
  -3 -17   1    6.90    0.78
  -3 -17   1    7.36    0.54
   3 -17  -1    8.84    0.65
   3 -17  -1    8.23    0.85
   3  17  -1    7.60    0.68
  -3  17   1    7.37    0.69
   1 -17  -1    0.16    0.24
   1 -17  -1   -0.35    0.36
  -1 -17   1    0.11    0.39
  -1 -17   1    0.20    0.20
  -1  17   1    0.27    0.25
   1  17  -1    0.39    0.26
   1 -17   1    3.40    0.40
  -1 -17  -1    2.97    0.59
  -1 -17  -1    3.69    0.40
   1 -17   1    2.24    0.51
  -1  17  -1    2.53    0.40
   1  17   1    3.37    0.44
  -3 -17  -1   -0.01    0.38
   3 -17   1   -0.22    0.33
   3 -17   1   -0.01    0.22
  -3 -17  -1    0.13    0.19
   3  17   1   -0.15    0.18
  -3  17  -1   -0.18    0.24
   5 -17   1    0.40    0.38
  -5 -17  -1    0.00    0.82
   5 -17   1    0.70    0.28
  -5 -17  -1    0.39    0.42
  -5  17  -1    0.48    0.26
   5  17   1    0.89    0.30
  -7 -17  -1    0.99    0.42
   7 -17   1    0.46    0.28
   7 -17   1    0.17    0.38
   7  17   1    0.56    0.28
  -7  17  -1   -0.08    0.27
  -9 -17  -1    1.72    0.66
  -9 -17  -1    1.21    0.44
   9 -17   1    0.90    0.45
   9  17   1    1.50    0.31
  -9  17  -1    1.72    0.36
  -9  17  -1    1.85    0.45
  11 -17   1    4.74    0.57
 -11 -17  -1    4.22    0.76
 -11 -17  -1    4.59    0.67
  11 -17   1    4.04    0.66
 -11  17  -1    3.43    0.58
  11  17   1    4.62    0.51
 -11  17  -1    4.08    0.55
  13 -17   1    9.13    0.98
  13 -17   1   11.70    0.91
 -13 -17  -1   11.58    1.12
  13  17   1   11.53    0.83
 -13  17  -1   11.84    0.91
 -13  17  -1   10.60    0.99
 -15 -17  -1    0.06    0.51
  15 -17   1    0.16    0.38
  15 -17   1    0.07    0.30
 -15  17  -1   -0.14    0.36
 -15  17  -1   -0.08    0.25
  15  17   1    0.34    0.23
 -17 -17  -1   -0.03    0.46
  17 -17   1   -0.11    0.30
  17 -17   1    0.55    0.41
 -17  17  -1   -0.67    0.38
  17  17   1   -0.26    0.18
 -17  17  -1   -0.29    0.23
  19 -17   1    3.38    0.65
  19 -17   1    2.65    0.48
 -19 -17  -1    2.70    0.63
 -19  17  -1    2.11    0.54
 -19  17  -1    2.38    0.49
  19  17   1    3.04    0.40
  21 -17   1    2.39    0.48
 -21 -17  -1    1.40    0.63
 -21  17  -1    1.64    0.57
  21  17   1    1.60    0.32
  23 -17   1    0.48    0.42
 -23 -17  -1    0.40    0.52
  23 -17   1    0.36    0.37
  23  17   1   -0.03    0.20
 -23  17  -1    0.54    0.34
 -25 -17  -1   -0.61    0.48
  25 -17   1   -0.55    0.34
  25 -17   1   -0.82    0.42
  25  17   1    0.24    0.23
 -25  17  -1    0.10    0.36
 -25  17  -1    0.89    0.53
  27 -17   1    0.96    0.42
  27 -17   1    0.27    0.43
 -27 -17  -1    0.58    0.50
 -27  17  -1    1.22    0.41
  27  17   1    0.71    0.26
 -27  17  -1    0.12    0.46
 -29 -17  -1    4.57    0.71
  29 -17   1    2.57    0.58
  29 -17   1    3.38    0.66
 -29  17  -1    3.00    0.58
  29  17   1    2.95    0.37
 -29  17  -1    2.86    0.64
  31 -17   1    2.02    0.52
 -31 -17  -1    1.58    0.57
  31 -17   1    3.32    0.66
 -31  17  -1    2.79    0.65
  31  17   1    2.68    0.34
  33 -17   1    1.69    0.57
  33 -17   1    1.68    0.52
 -33 -17  -1    1.92    0.79
 -33  17  -1    1.23    0.54
  33  17   1    1.86    0.32
  35 -17   1    4.52    0.75
  35 -17   1    4.17    0.83
 -35 -17  -1    4.91    0.87
 -37 -17  -1    1.54    0.72
  38 -18  -1    2.27    0.66
 -38  18   1    0.73    0.61
  36 -18  -1    1.71    0.55
 -36  18   1    1.11    0.71
  34 -18  -1    0.76    0.59
 -34 -18   1    0.97    0.78
  34 -18  -1    2.22    0.58
  34  18  -1    1.30    0.45
 -34  18   1    1.48    0.65
  32 -18  -1    0.73    0.58
 -32 -18   1    2.02    0.71
  32 -18  -1    1.54    0.46
 -32  18   1    0.98    0.65
  30 -18  -1    0.43    0.45
  30 -18  -1    0.96    0.57
 -30 -18   1    1.14    0.62
 -30  18   1    1.24    0.60
  30  18  -1    0.95    0.29
 -28 -18   1    4.46    0.75
  28 -18  -1    4.94    0.81
  28 -18  -1    5.17    0.74
 -28  18   1    4.37    0.69
  28  18  -1    4.04    0.48
 -28  18   1    3.69    0.73
  26 -18  -1   26.29    1.76
  26 -18  -1   21.80    1.80
 -26 -18   1   24.18    1.82
 -26  18   1   24.90    1.84
 -26  18   1   27.70    1.78
  26  18  -1   25.04    1.52
  24 -18  -1    2.72    0.55
  24 -18  -1    2.79    0.71
  24  18  -1    3.20    0.42
 -24  18   1    2.84    0.59
 -24  18   1    4.35    0.76
  22 -18  -1    0.66    0.49
  22 -18  -1    1.05    0.41
 -22 -18   1    0.72    0.52
 -22  18   1    0.66    0.42
  22  18  -1    0.67    0.29
  20 -18  -1    1.93    0.59
 -20 -18   1    1.17    0.55
  20 -18  -1    2.64    0.50
 -20  18   1    1.75    0.52
 -20  18   1    1.99    0.50
  20  18  -1    2.30    0.38
  18 -18  -1    0.15    0.37
 -18 -18   1    0.37    0.49
 -18  18   1    0.16    0.41
  18  18  -1   -0.02    0.23
 -18  18   1   -0.21    0.41
  16 -18  -1   -0.22    0.28
  16 -18  -1    0.80    0.45
 -16  18   1    0.54    0.37
  16  18  -1    0.06    0.23
 -16  18   1    0.05    0.46
 -14 -18   1   -0.21    0.43
  14 -18  -1    0.63    0.48
  14 -18  -1   -0.03    0.33
  14  18  -1    0.16    0.21
 -14  18   1    0.08    0.34
 -14  18   1    0.72    0.43
  12 -18  -1    3.73    0.68
 -12 -18   1    3.42    0.63
 -12 -18   1    4.55    0.73
  12 -18  -1    4.33    0.58
 -12  18   1    5.36    0.60
 -12  18   1    4.67    0.65
  12  18  -1    5.92    0.56
 -10 -18   1    0.62    0.53
 -10 -18   1    0.96    0.48
  10 -18  -1    1.31    0.49
  10  18  -1    1.92    0.37
 -10  18   1    1.36    0.45
 -10  18   1    2.27    0.44
   8 -18  -1    0.25    0.43
  -8 -18   1   -0.55    0.45
  -8 -18   1    0.02    0.36
   8 -18  -1    0.61    0.57
  -8  18   1    0.35    0.33
  -8  18   1   -0.03    0.34
   8  18  -1    0.50    0.24
  -6 -18   1    4.53    0.70
   6 -18  -1    5.66    0.60
  -6 -18   1    5.77    0.79
   6 -18  -1    4.09    0.70
  -6  18   1    5.31    0.59
  -6  18   1    5.55    0.69
   6  18  -1    5.72    0.59
  -4 -18   1    6.41    0.82
   4 -18  -1    6.92    0.84
   4 -18  -1    7.71    0.64
  -4 -18   1    7.51    0.92
  -4  18   1    7.40    0.67
  -4  18   1    6.39    0.70
   4  18  -1    7.94    0.67
   2 -18  -1    1.91    0.35
  -2 -18   1    1.55    0.48
  -2 -18   1    2.11    0.30
  -2  18   1    2.27    0.42
   2  18  -1    1.71    0.35
   0 -18   1    0.77    0.26
   0 -18  -1    1.85    0.48
   0 -18   1    0.79    0.46
   0 -18  -1    1.06    0.27
   0  18  -1    1.25    0.32
   0  18   1    0.98    0.33
  -2 -18  -1    0.29    0.44
   2 -18   1    0.42    0.24
   2 -18   1    0.33    0.38
  -2 -18  -1    0.08    0.22
   2  18   1   -0.07    0.20
  -2  18  -1   -0.14    0.22
  -4 -18  -1   -0.36    0.42
  -4 -18  -1    1.01    0.48
  -4 -18  -1    0.70    0.21
   4 -18   1    0.26    0.25
   4 -18   1    0.63    0.39
   4  18   1    0.50    0.30
  -4  18  -1    0.66    0.28
   6 -18   1    1.37    0.47
   6 -18   1    1.14    0.33
  -6 -18  -1    0.48    0.57
  -6 -18  -1    0.79    0.41
  -6  18  -1    1.00    0.43
   6  18   1    0.63    0.30
  -6  18  -1    0.74    0.33
  -8 -18  -1   -0.21    0.41
  -8 -18  -1   -0.99    0.48
   8 -18   1    0.59    0.33
   8 -18   1    0.14    0.43
  -8  18  -1    0.49    0.39
   8  18   1    0.40    0.26
  -8  18  -1    0.01    0.27
  10 -18   1    2.25    0.40
 -10 -18  -1    1.87    0.59
 -10 -18  -1    1.24    0.49
  10 -18   1    1.50    0.53
 -10  18  -1    1.18    0.45
  10  18   1    1.46    0.33
 -10  18  -1    1.41    0.41
  12 -18   1   -0.41    0.30
  12 -18   1   -0.36    0.40
 -12 -18  -1    0.71    0.56
  12  18   1   -0.01    0.23
 -12  18  -1    0.33    0.30
 -12  18  -1    0.66    0.40
  14 -18   1    1.18    0.49
  14 -18   1    0.50    0.35
 -14 -18  -1    1.48    0.58
 -14  18  -1    0.43    0.42
 -14  18  -1    1.20    0.40
  14  18   1    1.57    0.33
 -16 -18  -1   -0.03    0.56
  16 -18   1    0.43    0.53
  16 -18   1    0.45    0.32
 -16  18  -1    1.24    0.48
  16  18   1    0.60    0.29
  18 -18   1    3.67    0.68
 -18 -18  -1    3.67    0.75
  18 -18   1    5.33    0.64
 -18  18  -1    4.48    0.60
  18  18   1    4.52    0.51
 -18  18  -1    4.23    0.71
  20 -18   1    0.61    0.38
  20 -18   1    0.68    0.48
 -20 -18  -1    1.16    0.62
 -20  18  -1    1.02    0.39
  20  18   1    0.90    0.28
  22 -18   1    0.37    0.37
 -22 -18  -1    0.29    0.55
  22 -18   1   -0.16    0.47
 -22  18  -1    0.54    0.45
 -22  18  -1    0.13    0.32
  22  18   1    0.49    0.25
  24 -18   1    4.68    0.81
 -24 -18  -1    4.08    0.79
 -24  18  -1    4.86    0.78
 -24  18  -1    5.65    0.74
  24  18   1    6.32    0.56
  26 -18   1    6.68    0.92
  26 -18   1    7.89    0.90
 -26 -18  -1    7.60    1.07
 -26  18  -1    9.63    1.04
 -26  18  -1    6.89    0.85
  26  18   1    7.32    0.64
 -28 -18  -1   -0.06    0.53
  28 -18   1    0.03    0.40
  28 -18   1    0.82    0.55
 -28  18  -1    0.22    0.45
 -28  18  -1   -0.18    0.32
  30 -18   1    0.04    0.39
  30 -18   1    0.51    0.54
 -30 -18  -1    0.30    0.55
  30  18   1    0.49    0.24
 -30  18  -1    1.86    0.61
  32 -18   1    0.28    0.54
  32 -18   1    0.14    0.46
 -32  18  -1   -0.44    0.44
  34 -18   1    1.15    0.50
 -34 -18  -1    0.78    0.72
 -34  18  -1    0.60    0.56
  36 -18   1    0.49    0.62
 -36  18  -1    0.11    0.56
  35 -19  -1    1.07    0.58
  33 -19  -1   -0.27    0.43
  33  19  -1    0.06    0.24
 -33  19   1    1.04    0.61
  31 -19  -1    0.95    0.61
  31 -19  -1    1.69    0.57
 -31  19   1    1.23    0.58
  31  19  -1    1.38    0.30
  29 -19  -1    2.61    0.69
 -29 -19   1    2.19    1.01
  29 -19  -1    3.94    0.66
 -29  19   1    3.44    0.71
  29  19  -1    2.34    0.38
  27 -19  -1   -0.12    0.39
 -27 -19   1    0.32    0.60
  27 -19  -1    0.16    0.50
 -27  19   1   -0.48    0.39
 -27  19   1    0.13    0.52
  25 -19  -1   -0.21    0.51
 -25 -19   1    0.47    0.65
  25 -19  -1    0.04    0.39
 -25  19   1   -0.18    0.41
 -25  19   1   -0.02    0.41
  23 -19  -1    0.83    0.58
 -23 -19   1    0.88    0.60
  23  19  -1    0.43    0.24
 -23  19   1   -0.11    0.35
  21 -19  -1    0.87    0.51
 -21 -19   1    0.70    0.56
  21 -19  -1    0.34    0.39
  21  19  -1    0.51    0.28
 -21  19   1    0.19    0.32
 -21  19   1    0.35    0.45
 -19 -19   1   -0.36    0.53
  19 -19  -1   -0.22    0.32
  19 -19  -1    0.79    0.48
  19  19  -1   -0.08    0.23
 -19  19   1   -0.18    0.30
 -17 -19   1   -0.34    0.49
  17 -19  -1    0.23    0.40
  17 -19  -1    0.82    0.50
  17  19  -1    0.13    0.25
 -17  19   1    0.35    0.45
 -17  19   1    0.16    0.39
  15 -19  -1   -0.16    0.40
  15 -19  -1   -0.14    0.34
 -15 -19   1    1.40    0.59
  15  19  -1    0.52    0.29
 -15  19   1    0.23    0.43
 -15  19   1    0.30    0.33
  13 -19  -1    2.95    0.51
 -13 -19   1    2.44    0.65
  13  19  -1    2.68    0.43
 -13  19   1    2.53    0.53
 -13  19   1    2.13    0.47
 -11 -19   1    0.22    0.62
 -11 -19   1    1.05    0.52
  11 -19  -1    1.07    0.39
  11  19  -1    1.25    0.34
  -9 -19   1    1.30    0.50
  -9 -19   1    1.18    0.61
   9 -19  -1    1.45    0.55
   9 -19  -1    1.19    0.38
  -9  19   1    1.63    0.44
   9  19  -1    1.35    0.36
  -7 -19   1    0.89    0.64
   7 -19  -1   -0.20    0.41
  -7 -19   1    1.34    0.49
   7 -19  -1    1.16    0.39
  -7  19   1    0.49    0.35
  -7  19   1    0.16    0.31
   5 -19  -1    0.80    0.48
  -5 -19   1    1.80    0.60
   5 -19  -1    1.02    0.36
  -5  19   1    0.51    0.36
   5  19  -1    1.55    0.37
  -5  19   1    0.98    0.39
   3 -19  -1    0.63    0.48
   3 -19  -1    0.53    0.31
  -3 -19   1    1.08    0.55
  -3 -19   1    0.01    0.48
  -3  19   1    0.39    0.32
   3  19  -1    0.75    0.33
  -3  19   1    1.38    0.39
   1 -19  -1    0.02    0.28
  -1 -19   1    0.27    0.25
   1 -19  -1    0.32    0.50
  -1 -19   1    0.47    0.46
   1  19  -1    0.24    0.27
  -1  19   1    0.36    0.28
  -1  19   1   -0.18    0.32
  -1 -19  -1    2.01    0.33
   1 -19   1    1.28    0.49
  -1 -19  -1    2.06    0.57
   1 -19   1    1.91    0.35
  -1  19  -1    2.10    0.43
   1  19   1    2.08    0.42
   3 -19   1   -0.10    0.25
   3 -19   1    0.12    0.43
  -3 -19  -1    0.27    0.47
  -3 -19  -1    0.03    0.53
   3  19   1    0.47    0.31
  -3  19  -1    0.20    0.31
  -5 -19  -1    2.20    0.56
  -5 -19  -1    1.39    0.64
   5 -19   1    1.64    0.53
   5 -19   1    1.48    0.37
  -5  19  -1    1.97    0.47
  -5  19  -1    1.71    0.41
   5  19   1    1.29    0.34
   7 -19   1    2.20    0.59
  -7 -19  -1    3.82    0.70
   7 -19   1    2.89    0.44
  -7 -19  -1    2.31    0.74
  -7  19  -1    3.23    0.55
   7  19   1    2.16    0.39
   9 -19   1    4.66    0.72
  -9 -19  -1    4.06    0.82
  -9 -19  -1    4.70    0.73
   9 -19   1    4.62    0.58
  -9  19  -1    4.54    0.63
  -9  19  -1    3.72    0.71
   9  19   1    4.91    0.56
 -11 -19  -1    0.52    0.59
  11 -19   1    1.36    0.40
 -11  19  -1    1.09    0.41
  11  19   1    1.63    0.34
 -11  19  -1    0.73    0.42
 -13 -19  -1    3.30    0.76
  13 -19   1    2.94    0.73
 -13  19  -1    4.51    0.59
 -13  19  -1    3.17    0.62
  13  19   1    4.28    0.51
  15 -19   1    0.54    0.50
 -15 -19  -1    0.13    0.50
  15 -19   1   -0.18    0.32
 -15  19  -1    0.24    0.34
  15  19   1   -0.19    0.21
 -17 -19  -1    0.99    0.62
  17 -19   1    0.85    0.52
  17 -19   1    1.00    0.41
 -17  19  -1    0.06    0.48
  17  19   1    1.28    0.32
 -17  19  -1    1.52    0.48
  19 -19   1    0.31    0.46
 -19 -19  -1    0.47    0.53
  19 -19   1    0.58    0.40
  19  19   1    0.01    0.22
 -19  19  -1    0.43    0.39
 -19  19  -1    0.97    0.53
 -21 -19  -1    0.47    0.56
  21 -19   1    0.64    0.44
  21 -19   1   -0.66    0.39
 -21  19  -1    1.06    0.53
 -21  19  -1    0.09    0.35
  21  19   1    0.02    0.20
  23 -19   1    0.45    0.39
  23 -19   1   -0.30    0.46
 -23 -19  -1    0.62    0.55
  23  19   1   -0.36    0.25
 -23  19  -1    0.68    0.50
 -23  19  -1   -0.75    0.36
  25 -19   1    3.97    0.77
  25 -19   1    4.25    0.64
 -25 -19  -1    2.75    0.78
 -25  19  -1    3.82    0.73
 -25  19  -1    3.92    0.65
  25  19   1    3.42    0.46
  27 -19   1    1.10    0.65
  27 -19   1    2.08    0.53
 -27  19  -1    2.03    0.55
  27  19   1    1.59    0.34
 -27  19  -1    0.39    0.58
  29 -19   1    0.71    0.46
  29 -19   1    0.31    0.49
 -29 -19  -1    1.08    0.61
 -29  19  -1   -0.24    0.55
  29  19   1    0.54    0.25
  31 -19   1    0.58    0.47
 -31 -19  -1    0.69    0.73
 -31  19  -1   -0.07    0.54
  33 -19   1    0.67    0.56
  33 -19   1    0.41    0.48
 -33  19  -1    0.27    0.70
  30 -20  -1    0.82    0.48
 -30  20   1    0.13    0.57
  28 -20  -1    5.61    0.77
  28 -20  -1    5.84    0.96
  28  20  -1    6.35    0.61
  26 -20  -1    5.29    0.96
  26 -20  -1    8.26    0.92
  26  20  -1    8.62    0.69
 -26  20   1    5.76    0.92
 -26  20   1    6.57    0.84
  24 -20  -1    0.70    0.58
  24 -20  -1    1.46    0.52
 -24  20   1    0.55    0.51
  24  20  -1    1.60    0.34
 -24  20   1    0.86    0.44
  22 -20  -1   -0.39    0.33
  22 -20  -1   -0.73    0.48
 -22 -20   1    0.82    0.69
 -22  20   1    0.52    0.46
 -22  20   1    0.90    0.38
  22  20  -1    0.34    0.27
  20 -20  -1    0.34    0.46
 -20 -20   1   -0.18    0.67
 -20  20   1   -0.24    0.50
  20  20  -1    0.89    0.31
 -20  20   1    0.94    0.44
  18 -20  -1    0.53    0.38
 -18 -20   1    1.36    0.72
  18 -20  -1    0.73    0.56
  18  20  -1    1.14    0.34
 -18  20   1    1.12    0.39
 -16 -20   1    1.31    0.73
  16 -20  -1    1.91    0.65
  16 -20  -1    1.04    0.43
 -16  20   1    0.99    0.42
  16  20  -1    1.61    0.38
 -16  20   1    1.65    0.54
  14 -20  -1    0.29    0.51
 -14 -20   1    1.76    0.64
  14 -20  -1    1.29    0.44
 -14  20   1    1.27    0.58
  14  20  -1    1.46    0.38
 -14  20   1    1.28    0.44
  12 -20  -1    0.25    0.37
 -12 -20   1    0.15    0.58
  12 -20  -1    0.06    0.44
  12  20  -1   -0.23    0.31
 -12  20   1   -0.03    0.34
 -12  20   1   -0.40    0.35
 -10 -20   1    0.33    0.58
  10 -20  -1    0.49    0.50
  10 -20  -1   -0.02    0.30
 -10 -20   1    1.00    0.52
 -10  20   1    1.04    0.43
 -10  20   1    0.78    0.45
  10  20  -1    0.68    0.41
  -8 -20   1    0.51    0.58
   8 -20  -1    1.39    0.38
   8 -20  -1    1.77    0.59
  -8 -20   1    1.66    0.58
   8  20  -1    1.90    0.52
  -8  20   1    1.49    0.43
  -8  20   1    2.00    0.46
   6 -20  -1   -0.25    0.35
  -6 -20   1    0.29    0.48
  -6 -20   1   -1.11    0.56
   6 -20  -1    0.15    0.47
  -6  20   1    0.28    0.36
   6  20  -1   -0.04    0.36
  -6  20   1   -0.52    0.32
   4 -20  -1    0.96    0.35
  -4 -20   1    0.28    0.50
  -4 -20   1   -0.50    0.57
   4  20  -1   -0.03    0.25
  -4  20   1   -0.06    0.30
  -4  20   1    0.03    0.27
  -2 -20   1    6.46    0.87
   2 -20  -1    7.62    0.70
  -2 -20   1    8.20    1.07
   2  20  -1    6.66    0.75
  -2  20   1    8.63    0.81
  -2  20   1    8.71    0.79
   0 -20  -1    6.43    1.05
   0 -20  -1    6.74    0.60
   0  20   1    6.05    0.72
   0  20  -1    5.61    0.66
   0  20   1    6.02    0.80
   2 -20   1    0.81    0.34
  -2 -20  -1    0.42    0.49
   2 -20   1    0.56    0.50
  -2 -20  -1   -0.57    0.54
  -2  20  -1   -0.02    0.30
  -4 -20  -1    0.41    0.50
   4 -20   1    0.83    0.33
  -4  20  -1   -0.48    0.30
  -4  20  -1    0.22    0.32
  -6 -20  -1    0.32    0.56
  -6 -20  -1   -0.99    0.45
   6 -20   1    0.58    0.56
   6 -20   1    0.21    0.37
  -6  20  -1    0.07    0.35
  -6  20  -1    0.15    0.36
   8 -20   1    2.27    0.43
   8 -20   1    2.11    0.58
  -8 -20  -1    1.71    0.59
  -8 -20  -1    1.32    0.64
  -8  20  -1    1.54    0.50
  -8  20  -1    1.83    0.48
 -10 -20  -1    1.89    0.71
  10 -20   1    2.86    0.47
  10 -20   1    2.53    0.62
 -10  20  -1    3.22    0.73
 -10  20  -1    3.22    0.54
  12 -20   1    0.78    0.55
 -12 -20  -1    1.82    0.72
  12 -20   1    1.34    0.42
 -12  20  -1    1.49    0.41
  14 -20   1    1.70    0.42
  14 -20   1    1.05    0.53
 -14 -20  -1    1.04    0.62
 -14  20  -1    1.37    0.49
 -16 -20  -1   -0.08    0.64
  16 -20   1   -0.50    0.32
  16 -20   1   -0.06    0.42
 -16  20  -1   -0.33    0.29
 -16  20  -1    0.57    0.46
  18 -20   1    0.28    0.40
 -18 -20  -1    1.07    0.62
  18 -20   1    0.63    0.51
 -18  20  -1    0.16    0.49
 -18  20  -1    0.03    0.41
  20 -20   1    0.35    0.47
  20 -20   1    0.17    0.39
 -20 -20  -1    1.64    0.65
 -20  20  -1   -0.24    0.40
 -20  20  -1   -0.15    0.39
  20  20   1    0.33    0.32
  22 -20   1    1.33    0.46
  22 -20   1    1.09    0.57
 -22  20  -1    0.52    0.53
  22  20   1    0.14    0.26
 -22  20  -1    0.76    0.43
 -24 -20  -1    2.76    0.81
  24 -20   1    1.86    0.54
  24 -20   1    2.05    0.63
 -24  20  -1    1.49    0.50
  24  20   1    1.68    0.35
 -24  20  -1    0.95    0.60
  26 -20   1   -0.71    0.54
 -26 -20  -1    0.77    0.80
  26 -20   1    0.09    0.41
  26  20   1   -0.12    0.21
 -26  20  -1   -0.88    0.49
 -26  20  -1   -0.02    0.39
  28 -20   1    0.10    0.47
 -28  20  -1    0.63    0.64
  28  20   1    0.70    0.26
  30 -20   1    0.81    0.53
  30 -20   1    1.34    0.66
  27 -21  -1    0.65    0.65
 -27  21   1    0.82    0.60
  25 -21  -1    1.86    0.56
 -25  21   1    0.97    0.55
  25  21  -1    0.52    0.32
  23 -21  -1    0.35    0.38
  23 -21  -1    0.10    0.50
 -23  21   1    0.08    0.47
 -23  21   1    0.53    0.43
  23  21  -1    0.12    0.27
  21 -21  -1    4.71    0.66
  21 -21  -1    4.00    0.83
  21  21  -1    4.47    0.55
 -21  21   1    3.43    0.69
  19 -21  -1    2.71    0.54
  19 -21  -1    1.70    0.62
 -19  21   1    2.73    0.54
  19  21  -1    2.79    0.46
  17 -21  -1    9.27    0.88
  17  21  -1    9.08    0.78
 -17  21   1    6.55    0.87
 -17  21   1    8.06    0.93
 -15 -21   1    1.43    1.06
  15 -21  -1    2.30    0.68
  15 -21  -1    2.24    0.50
 -15  21   1    3.43    0.64
  15  21  -1    3.78    0.50
 -15  21   1    2.76    0.55
  13 -21  -1    0.66    0.53
  13 -21  -1    1.31    0.43
 -13 -21   1    0.50    0.80
 -13  21   1    2.49    0.52
  13  21  -1    1.21    0.38
  11 -21  -1    0.77    0.43
 -11 -21   1    0.95    0.55
  11 -21  -1    0.85    0.52
 -11 -21   1    0.68    0.75
  11  21  -1    1.50    0.39
 -11  21   1    1.39    0.46
   9 -21  -1   -0.08    0.37
  -9 -21   1    0.33    0.55
  -9 -21   1    1.04    0.71
  -9  21   1    0.74    0.49
   9  21  -1    0.57    0.31
  -9  21   1    0.00    0.36
   7 -21  -1    0.66    0.41
   7 -21  -1    0.31    0.46
  -7 -21   1    0.00    0.48
  -7 -21   1    1.35    0.77
  -7  21   1    0.60    0.37
   7  21  -1   -0.13    0.29
  -7  21   1    0.43    0.33
  -5 -21   1    0.64    0.54
  -5 -21   1    1.27    0.73
   5 -21  -1    1.79    0.64
  -5  21   1    0.75    0.42
   5  21  -1    1.37    0.40
  -5  21   1    1.37    0.42
  -3 -21   1    4.32    0.80
   3 -21  -1    5.79    0.85
  -3 -21   1    3.69    0.91
   3  21  -1    6.19    0.66
  -3  21   1    6.17    0.73
  -3  21   1    5.95    0.73
  -1 -21   1    9.93    1.09
   1 -21  -1   10.63    1.12
   1 -21  -1    9.39    1.22
  -1 -21   1    8.34    1.17
  -1  21   1   10.96    0.94
  -1  21   1   11.00    0.92
   1  21  -1    9.56    0.90
  -1 -21  -1    1.84    0.66
  -1 -21  -1    2.33    0.73
   1 -21   1    2.42    0.63
   1  21   1    2.33    0.48
   1  21   1    2.44    0.49
  -1  21  -1    2.69    0.51
  -3 -21  -1    0.41    0.49
   3 -21   1    0.52    0.53
  -3 -21  -1    0.68    0.64
   3  21   1   -0.12    0.34
  -3  21  -1    0.81    0.40
   3  21   1   -0.22    0.29
  -5 -21  -1    0.31    0.63
   5 -21   1    0.50    0.51
  -5 -21  -1   -0.09    0.50
  -5  21  -1    0.20    0.32
   5  21   1    0.71    0.37
   5  21   1   -0.15    0.29
  -7 -21  -1    4.11    0.77
   7 -21   1    6.67    0.72
  -7 -21  -1    6.30    0.97
   7 -21   1    4.89    0.80
  -7  21  -1    4.73    0.81
  -7  21  -1    4.95    0.66
   9 -21   1   -0.21    0.39
  -9 -21  -1    0.18    0.61
   9 -21   1    0.12    0.50
  -9  21  -1   -0.07    0.29
   9  21   1    0.08    0.27
  -9  21  -1    0.74    0.40
  11 -21   1    0.54    0.48
 -11 -21  -1   -0.45    0.63
 -11  21  -1   -0.03    0.31
  11  21   1    0.42    0.29
 -11  21  -1    0.49    0.40
  13 -21   1    1.00    0.60
  13 -21   1    1.14    0.46
 -13 -21  -1   -0.07    0.64
 -13  21  -1    1.76    0.46
  13  21   1    1.33    0.35
 -13  21  -1    0.92    0.46
  15 -21   1    2.67    0.73
  15 -21   1    3.63    0.58
 -15  21  -1    3.43    0.68
  15  21   1    3.16    0.47
 -15  21  -1    4.38    0.65
 -17 -21  -1    2.56    0.86
  17 -21   1    3.94    0.73
 -17  21  -1    3.68    0.66
  17  21   1    3.09    0.47
 -17  21  -1    3.62    0.59
  19 -21   1    0.37    0.57
  19 -21   1    0.10    0.41
 -19 -21  -1    1.82    0.85
 -19  21  -1    0.08    0.49
  19  21   1    0.72    0.27
 -19  21  -1   -0.43    0.42
 -21 -21  -1    1.85    1.08
  21 -21   1    0.41    0.52
  21  21   1    1.16    0.30
 -21  21  -1    1.33    0.57
 -21  21  -1    0.52    0.38
  23 -21   1    2.55    0.56
  23  21   1    2.28    0.37
 -23  21  -1    1.31    0.57
  25 -21   1    0.53    0.48
 -25  21  -1    0.97    0.59
  25  21   1    1.15    0.29
  22 -22  -1    0.18    0.51
  22 -22  -1    0.55    0.65
 -22  22   1    0.78    0.44
 -22  22   1    0.99    0.54
  22  22  -1    0.98    0.31
  20 -22  -1    0.59    0.46
  20  22  -1    0.20    0.28
 -20  22   1   -0.30    0.46
  18 -22  -1    0.56    0.48
  18 -22  -1    0.67    0.56
  18  22  -1    0.37    0.31
 -18  22   1    1.32    0.55
 -18  22   1    0.92    0.48
  16 -22  -1   -0.54    0.50
  16  22  -1    0.11    0.28
 -16  22   1    0.84    0.49
 -16  22   1    0.01    0.43
  14 -22  -1    0.00    0.48
  14 -22  -1    0.66    0.64
  14  22  -1   -0.02    0.31
 -14  22   1    0.57    0.44
 -14  22   1    0.84    0.44
  12 -22  -1    1.07    0.55
  12 -22  -1    1.78    0.65
 -12  22   1    1.60    0.48
 -12  22   1    1.85    0.52
  12  22  -1    1.25    0.37
  10 -22  -1    9.38    1.14
  10 -22  -1    6.91    0.97
 -10  22   1    8.13    0.91
 -10  22   1    8.01    0.89
  10  22  -1    7.66    0.77
   8 -22  -1    3.60    0.79
  -8 -22   1    4.49    0.77
  -8  22   1    5.43    0.70
  -8  22   1    3.79    0.64
   6 -22  -1    1.32    0.60
  -6 -22   1    1.63    0.63
   6  22  -1    2.05    0.44
  -6  22   1    2.73    0.55
  -6  22   1    2.08    0.48
   4 -22  -1    5.83    0.87
  -4 -22   1    3.63    1.08
  -4 -22   1    4.18    0.82
   4  22  -1    5.61    0.69
  -4  22   1    5.93    0.73
  -2 -22   1    2.76    0.73
  -2 -22   1    1.46    0.95
   2 -22  -1    1.72    0.62
   2 -22  -1    1.94    0.89
   2  22  -1    2.09    0.47
  -2  22   1    2.98    0.51
  -2  22   1    2.56    0.52
   0 -22  -1   -0.17    0.55
   0 -22  -1   -1.08    0.74
   0 -22   1    0.76    0.85
   0 -22   1    0.39    0.53
   0  22  -1   -0.09    0.41
   0  22   1    0.20    0.33
   0  22   1   -0.40    0.35
   0  22  -1   -0.57    0.28
   2 -22   1   -1.37    0.79
   2 -22   1   -0.54    0.41
  -2 -22  -1    0.18    0.52
  -2  22  -1   -0.45    0.32
  -2  22  -1   -0.41    0.33
   2  22   1    0.10    0.29
   2  22   1    0.37    0.35
   4 -22   1   -0.69    0.47
  -4 -22  -1    1.33    0.56
  -4 -22  -1   -0.94    0.72
  -4  22  -1   -0.38    0.37
   4  22   1    0.63    0.37
   4  22   1    0.08    0.31
  -4  22  -1    0.38    0.34
  -6 -22  -1    1.47    0.62
  -6 -22  -1    0.43    0.81
   6 -22   1    0.33    0.55
   6  22   1    0.64    0.33
  -6  22  -1    1.01    0.43
   6  22   1    0.78    0.38
  -6  22  -1    0.25    0.42
   8 -22   1    0.46    0.55
  -8 -22  -1    1.20    0.83
   8  22   1    0.07    0.32
  -8  22  -1    1.16    0.43
   8  22   1    0.02    0.31
  -8  22  -1    0.42    0.40
  10 -22   1   -0.01    0.55
 -10 -22  -1    0.57    0.82
 -10  22  -1    0.31    0.46
 -10  22  -1   -0.51    0.33
  12 -22   1    0.46    0.59
 -12 -22  -1   -0.61    0.85
  12 -22   1   -0.37    0.49
 -12  22  -1   -0.06    0.45
 -12  22  -1    0.05    0.39
  12  22   1    0.38    0.34
  14 -22   1    0.78    0.49
  14 -22   1    0.34    0.53
 -14  22  -1    1.20    0.47
 -14  22  -1    0.21    0.47
  14  22   1    0.90    0.34
  16 -22   1    0.54    0.57
 -16  22  -1    1.22    0.48
 -16  22  -1    1.00    0.47
  18 -22   1   -0.10    0.67
  18 -22   1    0.58    0.49
  18  22   1    0.20    0.29
 -18  22  -1   -0.10    0.45
  20 -22   1    0.27    0.47
  20  22   1    0.59    0.29
 -20  22  -1    0.80    0.49
 -20  22  -1    0.11    0.55
  15  23  -1    0.22    0.32
 -15  23   1    1.19    0.50
 -15  23   1    0.60    0.56
 -13  23   1    0.25    0.43
  13  23  -1    0.27    0.32
  11 -23  -1   -0.84    0.51
 -11  23   1   -0.24    0.43
  11  23  -1    0.09    0.32
   9 -23  -1    0.66    0.60
  -9  23   1    0.40    0.42
  -9  23   1    0.53    0.41
   9  23  -1    0.46    0.34
   7 -23  -1    0.93    0.63
   7  23  -1    1.09    0.42
   7  23  -1    0.63    0.44
  -7  23   1    1.98    0.46
  -7  23   1    1.16    0.51
   5 -23  -1    1.42    0.69
  -5 -23   1    2.74    0.68
   5  23  -1    2.57    0.50
   5  23  -1    2.81    0.49
  -5  23   1    3.06    0.59
  -5  23   1    2.21    0.50
  -3 -23   1   -0.09    0.59
   3 -23  -1   -0.49    0.55
   3  23  -1   -0.52    0.31
  -3  23   1    0.73    0.38
  -3  23   1    0.59    0.39
   1 -23  -1    1.78    0.70
   1 -23  -1    1.64    1.04
  -1 -23   1    0.84    0.64
   1  23  -1    0.81    0.43
  -1  23   1    1.79    0.44
  -1  23   1    1.26    0.42
   1  23  -1    1.58    0.48
  -1 -23  -1    2.29    0.66
   1 -23   1    1.65    0.67
  -1 -23  -1    1.76    1.11
  -1  23  -1    2.19    0.51
   1  23   1    1.69    0.46
   1  23   1    1.21    0.43
  -1  23  -1    0.61    0.42
  -3 -23  -1    0.25    0.52
   3 -23   1    0.25    0.50
  -3 -23  -1   -0.62    1.22
  -3  23  -1    0.10    0.38
   3  23   1   -0.58    0.32
  -3  23  -1    0.34    0.38
  -5 -23  -1    0.17    0.51
   5  23   1   -0.02    0.34
  -5  23  -1   -0.52    0.41
   7 -23   1    0.68    0.51
  -7  23  -1   -0.07    0.38
   7  23   1    0.30    0.33
  -7  23  -1    0.51    0.47
   9 -23   1   -0.11    0.48
  -9  23  -1   -0.01    0.44
   9  23   1    0.64    0.35
  11 -23   1    0.52    0.58
 -11  23  -1   -0.22    0.44
  11  23   1   -0.06    0.33
 -13  23  -1   -0.45    0.38
  13  23   1   -0.29    0.25
 -13  23  -1    0.48    0.45
  58   0  -2    4.69    0.67
  58   0  -2    5.03    0.68
  58   0  -2    5.65    0.70
  56   0  -2    1.32    0.43
  56   0  -2    1.89    0.42
 -56   0   2    2.44    0.64
  56   0  -2    1.55    0.43
  54   0  -2    3.84    0.60
  54   0  -2    4.63    0.65
  54   0  -2    4.44    0.50
 -54   0   2    5.98    0.84
  54   0  -2    4.27    0.58
  52   0  -2    3.62    0.55
 -52   0   2    2.62    0.63
  52   0  -2    2.55    0.55
  50   0  -2    0.71    0.32
 -50   0   2   -0.03    0.41
  50   0  -2    0.72    0.40
 -48   0   2    0.53    0.42
  48   0  -2    0.87    0.34
  48   0  -2    0.24    0.31
  46   0  -2    8.83    0.81
  46   0  -2    9.55    0.81
 -46   0   2   10.91    1.00
  44   0  -2    1.35    0.36
  44   0  -2    1.44    0.36
 -44   0   2    1.79    0.50
 -42   0   2    0.11    0.34
 -42   0   2    0.38    0.41
  42   0  -2    0.21    0.26
  42   0  -2    0.09    0.23
 -40   0   2    1.32    0.43
  40   0  -2    2.45    0.38
 -40   0   2    1.37    0.56
  40   0  -2    1.83    0.35
 -38   0   2   17.19    1.49
  38   0  -2   16.88    1.21
  38   0  -2   17.79    1.13
 -38   0   2   17.34    1.26
  36   0  -2    0.02    0.19
 -36   0   2   -0.02    0.29
 -36   0   2   -0.38    0.29
  34   0  -2    8.62    0.65
 -34   0   2    7.41    0.90
  34   0  -2    8.14    0.64
  32   0  -2   11.04    0.73
 -32   0   2   10.44    1.00
  32   0  -2    9.52    0.71
 -32   0   2    9.40    0.81
  30   0  -2    0.40    0.16
 -30   0   2    0.43    0.31
 -30   0   2    0.09    0.21
  30   0  -2    0.08    0.15
 -28   0   2    1.89    0.33
  28   0  -2    1.42    0.24
 -28   0   2    1.09    0.36
  28   0  -2    1.48    0.24
  26   0  -2    5.91    0.45
 -26   0   2    6.12    0.54
 -26   0   2    4.98    0.61
 -24   0   2   31.72    1.79
  24   0  -2   31.78    1.71
 -24   0   2   29.78    1.89
 -22   0   2  126.93    6.13
 -22   0   2  112.47    6.23
  22   0  -2  113.95    6.05
  20   0  -2   73.00    3.80
 -20   0   2   74.10    3.86
 -20   0   2   73.53    3.97
  20   0  -2   72.27    3.96
 -18   0   2  114.95    5.88
  18   0  -2  116.47    5.97
 -18   0   2  112.54    5.97
  18   0  -2  111.07    5.82
  16   0  -2    3.50    0.33
  16   0  -2    4.36    0.29
 -16   0   2    3.81    0.33
 -16   0   2    3.60    0.38
  16   0  -2    3.43    0.36
  14   0  -2    0.30    0.12
 -14   0   2    0.11    0.10
  14   0  -2    0.02    0.06
  14   0  -2    0.04    0.08
  14   0  -2    0.18    0.07
 -14   0   2    0.18    0.12
 -12   0   2  126.19    6.84
  12   0  -2  135.86    6.89
  12   0  -2  134.34    6.80
 -12   0   2  133.97    6.90
  12   0  -2  134.54    6.80
  12   0  -2  138.52    6.84
 -10   0   2   38.02    2.02
  10   0  -2   38.23    1.98
 -10   0   2   38.61    2.07
  10   0  -2   39.42    1.99
  10   0  -2   38.50    2.06
  -8   0   2    1.88    0.19
   8   0  -2    2.17    0.16
  -8   0   2    2.08    0.15
   8   0  -2    2.39    0.15
   8   0  -2    2.29    0.19
  -8   0   2    2.08    0.15
   8   0  -2    2.18    0.20
  -8   0   2    2.19    0.21
   6   0  -2    2.05    0.14
   6   0  -2    2.05    0.16
  -6   0   2    2.09    0.14
  -6   0   2    1.84    0.16
   6   0  -2    2.13    0.14
   6   0  -2    2.04    0.13
  -4   0   2    6.95    0.38
  -2   0  -2   23.67    1.22
   2   0   2   26.32    1.29
  -2   0  -2   22.80    1.21
   2   0   2   23.14    1.22
   2   0   2   22.58    1.21
   2   0   2   24.67    1.24
  -4   0  -2  284.42   15.69
   4   0   2  335.11   15.71
   6   0   2  486.59   24.64
   8   0   2   40.81    2.05
   8   0   2   37.40    2.08
  -8   0  -2   40.43    2.09
   8   0   2   41.98    2.07
 -10   0  -2   14.90    0.89
  10   0   2   14.83    0.78
  10   0   2   14.01    0.73
 -10   0  -2   15.02    0.79
  10   0   2   12.33    0.74
  10   0   2   12.18    0.86
  12   0   2  239.66   12.32
 -12   0  -2  231.27   12.44
  12   0   2  247.15   12.27
 -12   0  -2  254.63   12.33
  12   0   2  241.04   12.29
  14   0   2  819.82   41.55
  16   0   2  530.27   27.97
 -16   0  -2  576.29   28.19
  16   0   2  555.47   28.01
  18   0   2   80.99    4.10
 -18   0  -2   82.36    4.20
  18   0   2   81.61    4.13
  18   0   2   80.37    4.18
 -18   0  -2   75.28    4.34
 -20   0  -2    6.98    0.67
  20   0   2    6.70    0.42
 -20   0  -2    7.17    0.54
  22   0   2   11.10    0.67
 -22   0  -2   12.43    0.81
  22   0   2   12.38    0.78
 -22   0  -2   11.27    0.93
 -24   0  -2    0.34    0.27
 -24   0  -2    0.24    0.21
  24   0   2    0.43    0.10
 -26   0  -2   30.26    1.75
  26   0   2   28.66    1.59
  26   0   2   28.50    1.71
 -26   0  -2   33.19    2.00
 -28   0  -2    3.27    0.56
  28   0   2    3.07    0.26
 -28   0  -2    3.08    0.44
  28   0   2    3.02    0.40
 -30   0  -2    4.51    0.54
 -30   0  -2    3.51    0.63
  30   0   2    3.82    0.44
  32   0   2   13.92    0.98
 -32   0  -2   11.50    1.03
 -32   0  -2   10.05    1.10
 -34   0  -2    9.89    0.88
  34   0   2   11.15    0.83
 -34   0  -2    9.72    1.08
 -36   0  -2    1.20    0.42
  36   0   2    2.03    0.38
 -36   0  -2    1.70    0.56
 -38   0  -2    1.69    0.60
  38   0   2    2.65    0.45
 -38   0  -2    1.66    0.44
 -40   0  -2    2.95    0.73
  40   0   2    2.91    0.46
 -40   0  -2    2.28    0.51
  42   0   2   -0.24    0.27
 -42   0  -2   -0.50    0.32
 -42   0  -2   -0.24    0.45
 -44   0  -2   -0.17    0.35
  44   0   2   -0.05    0.28
  44   0   2    0.08    0.25
 -46   0  -2    0.89    0.60
  46   0   2    0.47    0.35
  46   0   2    0.51    0.19
 -48   0  -2    2.79    0.84
  48   0   2    3.55    0.54
  48   0   2    2.70    0.51
 -48   0  -2    3.01    0.62
  50   0   2    1.36    0.40
  50   0   2    1.81    0.43
 -50   0  -2    0.45    0.63
 -50   0  -2    1.71    0.56
  52   0   2    1.36    0.42
 -52   0  -2    1.80    0.55
  52   0   2    1.43    0.43
  54   0   2    1.26    0.45
 -54   0  -2    1.52    0.57
  54   0   2    1.04    0.42
 -57  -1   2    0.50    0.50
  57  -1  -2   -0.33    0.26
  57  -1  -2   -0.10    0.34
  57  -1  -2    0.84    0.41
 -57   1   2    0.26    0.53
  57   1  -2    0.48    0.34
  57   1  -2    0.34    0.27
  57   1  -2   -0.32    0.31
  55  -1  -2    0.47    0.29
 -55  -1   2    1.21    0.53
  55  -1  -2    0.30    0.34
  55  -1  -2    0.49    0.36
  55   1  -2    0.05    0.34
 -55   1   2   -0.01    0.47
  55   1  -2    0.82    0.34
  55   1  -2    0.75    0.33
  53  -1  -2    2.19    0.46
 -53  -1   2    1.41    0.56
  53  -1  -2    2.12    0.44
  53   1  -2    2.76    0.46
 -53   1   2    1.02    0.54
  53   1  -2    2.78    0.48
  53   1  -2    1.59    0.32
  51  -1  -2    4.85    0.65
  51  -1  -2    6.85    0.72
 -51  -1   2    5.34    0.84
 -51   1   2    6.34    0.85
  51   1  -2    6.54    0.57
  51   1  -2    5.60    0.65
  51   1  -2    5.96    0.67
  49  -1  -2    0.52    0.35
  49   1  -2    1.12    0.35
  49   1  -2    1.36    0.28
  49   1  -2    1.03    0.36
  49   1  -2    1.13    0.34
 -49   1   2    0.79    0.55
  47  -1  -2    1.33    0.38
  47  -1  -2    0.53    0.32
 -47  -1   2    1.03    0.45
  47   1  -2    1.15    0.35
 -47   1   2    1.02    0.45
  45  -1  -2    3.72    0.53
 -45  -1   2    4.00    0.62
  45  -1  -2    4.39    0.55
 -45  -1   2    3.31    0.81
  45   1  -2    4.02    0.51
 -45   1   2    2.82    0.57
  45   1  -2    3.78    0.52
  43  -1  -2    1.87    0.38
 -43  -1   2    1.74    0.58
 -43  -1   2    1.53    0.48
  43  -1  -2    1.08    0.37
  43   1  -2    1.87    0.35
 -43   1   2    0.90    0.47
  43   1  -2    1.80    0.37
 -41  -1   2   18.72    1.36
  41  -1  -2   20.03    1.25
  41  -1  -2   18.42    1.23
 -41  -1   2   18.28    1.59
  41   1  -2   18.11    1.21
 -41   1   2   18.45    1.40
  41   1  -2   18.45    1.21
  39  -1  -2    4.88    0.55
 -39  -1   2    4.50    0.63
 -39  -1   2    4.63    0.80
  39  -1  -2    4.34    0.52
 -39   1   2    5.00    0.85
  39   1  -2    5.59    0.53
 -39   1   2    4.73    0.67
 -37  -1   2    2.04    0.45
  37  -1  -2    2.37    0.39
  37  -1  -2    2.63    0.38
 -37  -1   2    1.70    0.55
  37   1  -2    2.66    0.37
 -37   1   2    1.61    0.42
 -37   1   2    1.31    0.51
 -35  -1   2   16.06    1.34
 -35  -1   2   14.27    1.12
  35  -1  -2   16.07    1.02
  35   1  -2   15.42    0.99
 -35   1   2   16.90    1.18
 -35   1   2   14.97    1.34
  35   1  -2   15.09    1.01
  33  -1  -2    4.09    0.43
 -33  -1   2    3.99    0.66
 -33  -1   2    4.58    0.56
  33  -1  -2    3.89    0.45
  33   1  -2    4.29    0.43
 -33   1   2    4.32    0.63
  33   1  -2    4.15    0.43
 -31  -1   2    0.76    0.29
  31  -1  -2    0.99    0.24
 -31  -1   2    0.78    0.36
  31  -1  -2    1.22    0.26
 -31   1   2    1.23    0.31
  31   1  -2    1.29    0.25
  31   1  -2    1.39    0.25
 -29  -1   2    3.93    0.60
  29  -1  -2    3.85    0.39
 -29  -1   2    3.98    0.51
  29  -1  -2    3.99    0.40
 -29   1   2    3.82    0.59
  29   1  -2    4.10    0.39
  29   1  -2    4.06    0.37
 -29   1   2    4.20    0.52
  27  -1  -2   20.43    1.19
 -27  -1   2   20.04    1.27
  27  -1  -2   21.36    1.19
 -27  -1   2   18.87    1.38
  27   1  -2   19.62    1.17
 -27   1   2   19.25    1.39
 -27   1   2   20.85    1.27
 -25  -1   2   47.69    2.46
  25  -1  -2   45.19    2.37
  25  -1  -2   44.54    2.37
 -25  -1   2   43.14    2.56
 -25   1   2   43.68    2.58
  25   1  -2   42.17    2.35
 -25   1   2   41.37    2.43
  23  -1  -2    0.36    0.13
  23  -1  -2    0.46    0.13
 -23  -1   2    0.27    0.21
 -23  -1   2    0.34    0.18
  23  -1  -2    0.28    0.13
  23   1  -2    0.17    0.11
 -23   1   2    0.38    0.20
 -23   1   2    0.20    0.21
  21  -1  -2   10.78    0.68
  21  -1  -2   12.58    0.72
 -21  -1   2   10.19    0.76
  21  -1  -2   12.45    0.72
 -21  -1   2   12.10    0.86
  21   1  -2   12.36    0.71
 -21   1   2   12.03    0.88
 -21   1   2   10.97    0.77
  19  -1  -2    8.20    0.53
  19  -1  -2    8.32    0.65
 -19  -1   2    8.42    0.59
 -19  -1   2    9.11    0.67
  19  -1  -2    8.30    0.53
  19  -1  -2    9.25    0.58
  19   1  -2    8.15    0.56
 -19   1   2    7.50    0.65
  19   1  -2    7.95    0.63
 -19   1   2    7.99    0.58
  19   1  -2    8.06    0.52
 -17  -1   2    3.65    0.37
  17  -1  -2    3.82    0.31
 -17  -1   2    3.64    0.34
  17  -1  -2    2.85    0.35
  17  -1  -2    3.40    0.28
  17  -1  -2    3.36    0.28
 -17   1   2    3.18    0.31
  17   1  -2    3.39    0.29
  17   1  -2    3.12    0.25
 -17   1   2    2.76    0.35
  15  -1  -2   10.62    0.66
  15  -1  -2   10.08    0.59
 -15  -1   2    9.89    0.67
  15  -1  -2   10.15    0.58
  15  -1  -2    8.77    0.66
  15   1  -2    9.55    0.60
 -15   1   2    9.44    0.70
  15   1  -2    9.89    0.57
 -15   1   2    9.54    0.58
  15   1  -2   10.14    0.67
  13  -1  -2   14.55    0.81
  13  -1  -2   14.50    0.81
 -13  -1   2   14.91    0.84
 -13  -1   2   14.63    0.89
  13  -1  -2   16.39    0.92
  13   1  -2   14.26    0.83
  13   1  -2   14.96    0.88
 -13   1   2   13.84    0.80
  13   1  -2   14.58    0.79
 -13   1   2   13.62    0.84
 -13   1   2   14.64    0.91
  11  -1  -2   43.31    2.35
 -11  -1   2   46.44    2.36
  11  -1  -2   45.67    2.33
  11  -1  -2   46.31    2.33
 -11  -1   2   39.97    2.38
  11  -1  -2   48.61    2.43
  11   1  -2   45.15    2.39
  11   1  -2   46.05    2.35
 -11   1   2   44.19    2.32
  11   1  -2   44.37    2.31
  -9  -1   2   68.86    3.57
   9  -1  -2   70.79    3.54
   9  -1  -2   64.33    3.56
   9  -1  -2   69.72    3.55
  -9  -1   2   69.60    3.59
   9  -1  -2   72.46    3.62
  -9   1   2   65.69    3.56
   9   1  -2   67.79    3.54
   9   1  -2   68.48    3.56
  -9   1   2   70.34    3.54
   9   1  -2   74.19    3.59
   9   1  -2   69.76    3.53
  -7  -1   2   87.34    4.54
  -7  -1   2   88.37    4.50
   7  -1  -2   91.72    4.52
   7  -1  -2   84.83    4.52
   7  -1  -2   92.34    4.51
  -7  -1   2   86.28    4.53
  -7  -1   2   88.46    4.51
   7   1  -2   95.00    4.53
   7   1  -2   92.10    4.50
  -7   1   2   81.36    4.52
  -7   1   2   92.55    4.51
   7   1  -2   88.65    4.53
  -7   1   2   88.85    4.51
   7   1  -2   85.03    4.51
  -5  -1   2  104.06    5.38
   5  -1  -2  103.49    5.39
  -5  -1   2  107.64    5.40
   5  -1  -2  103.89    5.39
  -5   1   2  101.45    5.39
  -5   1   2  106.03    5.40
   5   1  -2  108.09    5.41
  -5   1   2  116.10    5.39
  -3   1   2  146.76    7.42
   1   1  -2  131.82    6.33
   1   1  -2  123.42    6.33
  -1   1   2  120.42    6.32
  -1  -1  -2   20.49    0.97
  -1  -1  -2   19.30    1.04
   1  -1   2   18.93    0.99
  -1  -1  -2   18.04    0.99
   1  -1   2   17.70    1.01
   1  -1   2   19.55    0.97
   1   1   2   20.17    0.99
  -1   1  -2   17.30    0.97
  -3  -1  -2   54.05    2.69
  -3  -1  -2   53.42    2.78
  -3  -1  -2   51.09    2.71
   3  -1   2   49.42    2.69
   3  -1   2   51.84    2.75
  -3  -1  -2   56.30    2.69
  -3   1  -2   55.13    2.69
   3   1   2   55.11    2.69
  -3   1  -2   50.44    2.75
   5  -1   2   66.83    3.44
  -5  -1  -2   68.27    3.44
  -5  -1  -2   70.29    3.43
   5  -1   2   63.49    3.42
  -5   1  -2   64.50    3.43
   5   1   2   71.68    3.43
  -5   1  -2   62.02    3.44
   5   1   2   67.53    3.45
  -5   1  -2   68.51    3.52
   5   1   2   71.44    3.44
   5   1   2   68.78    3.54
  -7  -1  -2  130.56    6.93
   7  -1   2  140.03    6.91
   7  -1   2  141.60    7.03
  -7  -1  -2  144.97    7.05
   7  -1   2  126.20    6.93
   7   1   2  139.31    6.93
  -7   1  -2  138.45    6.95
  -7   1  -2  129.82    6.91
   7   1   2  139.33    6.91
   9  -1   2  166.42    9.04
  -9  -1  -2  187.40    9.06
   9  -1   2  170.94    9.02
   9  -1   2  186.24    9.18
  -9   1  -2  174.63    9.07
  -9   1  -2  176.60    9.03
   9   1   2  175.06    9.06
   9   1   2  173.81    9.03
  -9   1  -2  190.70    9.18
   9   1   2  184.61    9.18
  11  -1   2  245.35   12.25
  11  -1   2  254.25   12.43
  11  -1   2  238.88   12.27
 -11  -1  -2  244.07   12.29
  11  -1   2  242.17   12.30
  11   1   2  228.68   12.41
  11   1   2  244.65   12.29
  11   1   2  241.21   12.25
  13  -1   2   64.70    3.11
  13  -1   2   59.75    3.17
  13  -1   2   60.55    3.17
 -13  -1  -2   63.28    3.30
  13  -1   2   62.91    3.13
  13  -1   2   56.16    3.28
 -13  -1  -2   58.94    3.16
 -13   1  -2   66.37    3.31
  13   1   2   61.73    3.10
  13   1   2   55.91    3.28
 -13   1  -2   58.10    3.17
  13   1   2   60.45    3.11
  13   1   2   59.75    3.15
 -15  -1  -2    6.18    0.56
 -15  -1  -2    7.07    0.48
  15  -1   2    6.04    0.46
  15  -1   2    6.59    0.42
  15  -1   2    6.54    0.46
  15  -1   2    6.61    0.57
  15  -1   2    7.07    0.40
  15   1   2    6.90    0.40
  15   1   2    5.88    0.56
  15   1   2    7.00    0.39
 -15   1  -2    6.51    0.48
  15   1   2    6.52    0.45
 -15   1  -2    6.23    0.57
  17  -1   2    6.50    0.46
 -17  -1  -2    6.48    0.59
  17  -1   2    6.10    0.40
  17  -1   2    6.11    0.44
  17  -1   2    6.15    0.38
 -17  -1  -2    5.56    0.45
 -17   1  -2    6.75    0.48
  17   1   2    6.19    0.37
  17   1   2    6.12    0.44
 -19  -1  -2   28.06    1.68
  19  -1   2   26.37    1.41
  19  -1   2   27.24    1.51
 -19  -1  -2   26.91    1.51
  19   1   2   26.31    1.42
 -19   1  -2   28.55    1.69
  19   1   2   24.76    1.47
  19   1   2   26.02    1.40
 -19   1  -2   26.42    1.52
 -21  -1  -2   76.50    4.36
 -21  -1  -2   80.47    4.19
  21  -1   2   74.49    4.11
  21  -1   2   83.48    4.19
 -21   1  -2   86.38    4.40
  21   1   2   78.91    4.07
 -21   1  -2   77.77    4.19
  21   1   2   78.32    4.09
  23  -1   2   21.58    1.27
 -23  -1  -2   23.10    1.49
 -23  -1  -2   20.76    1.28
  23  -1   2   19.87    1.15
 -23   1  -2   21.90    1.48
  23   1   2   20.26    1.15
 -23   1  -2   22.95    1.31
 -25  -1  -2    7.85    0.78
  25  -1   2    6.54    0.55
  25  -1   2    6.89    0.44
 -25  -1  -2    7.19    0.61
 -25   1  -2    7.41    0.63
 -25   1  -2    6.38    0.72
 -27  -1  -2    3.68    0.63
 -27  -1  -2    4.58    0.48
  27  -1   2    3.17    0.40
 -27   1  -2    3.33    0.59
  27   1   2    3.68    0.28
  27   1   2    3.75    0.40
 -27   1  -2    3.49    0.47
  29  -1   2    0.84    0.24
 -29  -1  -2    0.54    0.28
  29   1   2    0.36    0.12
  29   1   2    0.90    0.25
 -29   1  -2    0.04    0.26
 -31  -1  -2    2.11    0.41
 -31  -1  -2    2.21    0.53
 -31   1  -2    1.21    0.47
 -31   1  -2    2.41    0.45
  31   1   2    2.22    0.36
 -33  -1  -2    0.23    0.36
  33  -1   2    0.12    0.21
 -33   1  -2    0.40    0.36
 -33   1  -2    0.19    0.32
  33   1   2    0.31    0.23
  35  -1   2    4.35    0.52
 -35  -1  -2    4.63    0.60
 -35   1  -2    4.29    0.76
 -35   1  -2    5.00    0.62
  35   1   2    5.08    0.53
 -37  -1  -2   17.27    1.30
  37  -1   2   19.39    1.26
 -37  -1  -2   19.84    1.64
 -37   1  -2   15.88    1.56
 -37   1  -2   19.55    1.36
  37   1   2   18.95    1.26
  39  -1   2    4.50    0.57
 -39  -1  -2    4.92    0.67
 -39  -1  -2    5.42    0.90
 -39   1  -2    3.81    0.64
  39   1   2    5.53    0.62
 -39   1  -2    5.00    0.89
 -41  -1  -2    3.13    0.59
 -41  -1  -2    3.92    0.83
 -41   1  -2    3.24    0.77
  41   1   2    3.65    0.34
  41   1   2    2.51    0.46
 -41   1  -2    3.67    0.61
 -43  -1  -2   -0.30    0.45
 -43  -1  -2    1.06    0.42
  43  -1   2    0.13    0.28
  43  -1   2   -0.23    0.28
 -43   1  -2    0.18    0.50
  43   1   2    0.15    0.16
 -43   1  -2    0.38    0.43
  43   1   2    0.33    0.31
 -45  -1  -2    3.17    0.82
  45  -1   2    2.74    0.51
 -45  -1  -2    2.01    0.52
  45  -1   2    2.32    0.49
 -45   1  -2    2.79    0.60
 -45   1  -2    3.07    0.85
  45   1   2    3.21    0.49
  45   1   2    2.41    0.30
  45   1   2    2.75    0.46
  47  -1   2    6.54    0.74
 -47  -1  -2    5.06    1.00
  47  -1   2    5.65    0.68
 -47   1  -2    4.21    0.94
 -47   1  -2    5.67    0.81
  49  -1   2    1.08    0.42
 -49  -1  -2    1.07    0.63
 -49  -1  -2    0.16    0.43
  49  -1   2    0.31    0.37
  49   1   2    0.76    0.35
 -49   1  -2    0.55    0.47
  49   1   2    0.75    0.36
  51  -1   2    0.01    0.32
 -51  -1  -2   -0.15    0.39
  51  -1   2    0.07    0.30
 -51  -1  -2   -0.64    0.52
  51   1   2    0.17    0.30
  51   1   2    0.37    0.32
 -51   1  -2   -0.45    0.41
  53  -1   2    0.48    0.36
  53  -1   2   -0.34    0.36
 -53  -1  -2    0.00    0.46
 -53   1  -2    0.76    0.50
  53   1   2   -0.21    0.25
  53   1   2   -0.09    0.36
  53   1   2    0.24    0.32
 -56  -2   2    0.07    0.44
  56  -2  -2   -0.21    0.33
  56  -2  -2    1.12    0.41
  56  -2  -2    0.08    0.30
  56   2  -2    0.47    0.27
 -56   2   2    0.42    0.52
  56   2  -2    0.35    0.30
  56   2  -2   -0.35    0.30
  54  -2  -2    0.72    0.39
  54  -2  -2    1.14    0.40
 -54  -2   2    0.19    0.43
  54   2  -2    0.45    0.28
 -54   2   2   -0.12    0.41
  54   2  -2    0.20    0.34
  54   2  -2   -0.05    0.31
  54   2  -2   -0.34    0.27
 -52  -2   2    0.56    0.45
  52  -2  -2   -0.08    0.31
  52  -2  -2   -0.43    0.31
  52   2  -2   -0.35    0.19
  52   2  -2   -0.41    0.26
 -52   2   2   -0.06    0.46
  52   2  -2    0.27    0.29
  50  -2  -2    1.01    0.36
  50  -2  -2    0.89    0.38
 -50  -2   2    0.49    0.44
  50   2  -2    0.52    0.29
  50   2  -2    1.47    0.36
 -50   2   2    1.76    0.57
  50   2  -2    1.48    0.29
  50   2  -2    1.13    0.36
 -48  -2   2    0.89    0.42
  48  -2  -2    0.68    0.33
  48  -2  -2    0.84    0.39
  48   2  -2    0.93    0.30
  48   2  -2    0.86    0.33
  48   2  -2    0.79    0.33
  48   2  -2    1.23    0.26
  46  -2  -2   -0.14    0.27
  46  -2  -2   -0.32    0.24
 -46  -2   2    0.34    0.54
 -46   2   2    0.35    0.45
  46   2  -2   -0.41    0.21
  46   2  -2    0.03    0.19
  46   2  -2   -0.22    0.26
 -44  -2   2    1.44    0.45
  44  -2  -2    1.95    0.43
 -44  -2   2    1.66    0.61
  44  -2  -2    2.21    0.42
  44   2  -2    2.19    0.32
  44   2  -2    2.44    0.41
  44   2  -2    1.86    0.36
 -44   2   2    2.98    0.60
  44   2  -2    1.37    0.33
 -42  -2   2    0.21    0.35
 -42  -2   2    0.71    0.47
  42  -2  -2    0.53    0.31
  42  -2  -2    0.50    0.28
 -42   2   2   -0.08    0.39
  42   2  -2    0.63    0.28
  42   2  -2    0.53    0.27
  40  -2  -2    0.25    0.24
 -40  -2   2    0.07    0.38
 -40  -2   2    0.45    0.37
  40  -2  -2   -0.06    0.23
  40   2  -2    0.14    0.23
  40   2  -2    0.06    0.21
 -40   2   2   -0.02    0.37
 -38  -2   2    1.15    0.49
 -38  -2   2    0.87    0.37
  38  -2  -2    1.46    0.34
  38  -2  -2    1.48    0.34
  38   2  -2    0.99    0.27
 -38   2   2    1.33    0.44
 -36  -2   2   10.32    1.08
  36  -2  -2   11.79    0.83
 -36  -2   2   10.61    0.92
  36  -2  -2   11.17    0.83
 -36   2   2    9.77    0.95
  36   2  -2   11.26    0.78
  36   2  -2   11.51    0.79
  34  -2  -2    0.40    0.21
 -34  -2   2    0.17    0.25
 -34   2   2    0.34    0.33
  34   2  -2   -0.13    0.16
 -34   2   2   -0.28    0.30
  34   2  -2    0.25    0.20
 -32  -2   2    3.56    0.61
  32  -2  -2    3.91    0.43
  32  -2  -2    4.70    0.45
 -32  -2   2    4.00    0.51
 -32   2   2    3.73    0.66
  32   2  -2    3.78    0.39
  32   2  -2    4.12    0.40
 -32   2   2    3.14    0.51
  30  -2  -2    0.40    0.20
 -30  -2   2    0.24    0.29
 -30  -2   2    0.25    0.25
  30  -2  -2    0.63    0.21
 -30   2   2    0.24    0.25
  30   2  -2    0.06    0.14
 -30   2   2    0.30    0.31
  30   2  -2    0.18    0.16
  28  -2  -2   -0.09    0.16
 -28  -2   2    0.01    0.18
 -28  -2   2   -0.32    0.21
  28   2  -2    0.05    0.12
 -28   2   2    0.24    0.24
 -28   2   2    0.17    0.22
 -26  -2   2    1.89    0.33
  26  -2  -2    1.64    0.25
 -26  -2   2    1.72    0.38
  26  -2  -2    1.64    0.25
  26   2  -2    1.57    0.23
 -26   2   2    1.67    0.41
 -26   2   2    1.89    0.33
 -24  -2   2   -0.16    0.16
  24  -2  -2    0.07    0.12
 -24  -2   2    0.07    0.17
  24  -2  -2    0.21    0.14
 -24   2   2    0.35    0.25
 -24   2   2    0.19    0.19
  24   2  -2    0.19    0.11
  22  -2  -2   32.14    1.69
  22  -2  -2   29.57    1.70
  22  -2  -2   32.11    1.69
 -22  -2   2   29.99    1.72
 -22  -2   2   29.07    1.82
 -22   2   2   30.91    1.88
 -22   2   2   29.63    1.73
 -20  -2   2    7.93    0.54
 -20  -2   2    6.95    0.60
  20  -2  -2    7.58    0.50
  20  -2  -2    7.01    0.50
  20  -2  -2    6.76    0.46
 -20   2   2    7.42    0.65
  20   2  -2    7.23    0.51
  20   2  -2    7.08    0.59
 -20   2   2    7.96    0.56
  18  -2  -2    1.00    0.17
  18  -2  -2    1.27    0.16
  18  -2  -2    0.75    0.23
  18  -2  -2    0.82    0.16
 -18  -2   2    1.15    0.25
  18  -2  -2    1.09    0.18
 -18  -2   2    0.76    0.18
  18   2  -2    1.13    0.19
 -18   2   2    0.80    0.25
  18   2  -2    0.95    0.22
 -18   2   2    0.94    0.20
 -18   2   2    1.03    0.16
  16  -2  -2    5.46    0.48
  16  -2  -2    5.37    0.37
  16  -2  -2    5.13    0.34
 -16  -2   2    4.97    0.39
 -16  -2   2    5.06    0.45
 -16   2   2    5.29    0.36
  16   2  -2    5.31    0.43
 -16   2   2    4.44    0.40
  14  -2  -2    0.85    0.19
 -14  -2   2    0.82    0.17
  14  -2  -2    0.67    0.13
  14  -2  -2    0.77    0.15
 -14  -2   2    0.71    0.15
  14  -2  -2    0.80    0.12
 -14   2   2    0.69    0.15
  14   2  -2    0.76    0.17
  14   2  -2    0.65    0.10
 -14   2   2    0.68    0.11
  14   2  -2    0.80    0.15
  12  -2  -2   41.47    2.24
  12  -2  -2   43.27    2.25
 -12  -2   2   43.07    2.31
  12  -2  -2   40.80    2.26
  12  -2  -2   44.97    2.25
 -12  -2   2   41.22    2.27
 -12   2   2   43.89    2.25
 -12   2   2   42.44    2.27
  12   2  -2   43.65    2.21
  12   2  -2   44.22    2.27
  12   2  -2   44.33    2.31
  12   2  -2   43.81    2.23
 -10  -2   2   35.78    1.92
 -10  -2   2   33.32    1.90
  10  -2  -2   35.09    1.90
  10  -2  -2   34.04    1.97
  10  -2  -2   36.62    1.89
  10  -2  -2   38.20    1.88
  10  -2  -2   34.15    1.89
 -10   2   2   38.53    1.91
 -10   2   2   36.27    1.88
  10   2  -2   36.14    1.87
  10   2  -2   38.68    1.91
  10   2  -2   36.32    1.85
  10   2  -2   36.53    1.93
  -8  -2   2  109.42    6.03
   8  -2  -2  117.99    6.02
  -8  -2   2  107.18    6.03
   8  -2  -2  123.68    6.02
   8  -2  -2  125.51    6.03
  -8  -2   2  116.56    6.00
  -8   2   2  119.47    6.03
   8   2  -2  118.29    5.99
   8   2  -2  123.68    6.04
   8   2  -2  118.44    6.04
  -8   2   2  119.54    6.02
   8   2  -2  115.40    6.01
   8   2  -2  121.87    6.01
  -8   2   2  120.66    6.02
  -6  -2   2  215.94   11.38
   6  -2  -2  236.73   11.39
   6  -2  -2  245.96   11.38
  -6  -2   2  209.76   11.35
  -6   2   2  235.05   11.39
  -6   2   2  225.40   11.38
   6   2  -2  206.92   11.38
   4  -2  -2  158.60    7.82
  -4  -2   2  150.09    7.80
  -4  -2   2  157.33    7.82
   4   2  -2  164.93    7.80
   4   2  -2  147.02    7.80
  -4   2   2  147.73    7.82
   4   2  -2  147.66    7.81
  -4   2   2  163.28    7.82
  -2  -2   2    3.00    0.17
  -2  -2   2    2.97    0.18
   2  -2  -2    2.95    0.21
   2  -2  -2    3.16    0.18
  -2  -2   2    2.59    0.18
   2  -2  -2    2.78    0.18
  -2  -2   2    2.79    0.18
  -2   2   2    3.23    0.20
   2   2  -2    2.84    0.17
   2   2  -2    2.98    0.19
  -2   2   2    3.21    0.18
   2   2  -2    2.82    0.18
  -2   2   2    2.48    0.20
  -2   2   2    2.84    0.17
   0  -2  -2    0.89    0.10
   0  -2   2    0.71    0.07
   0  -2  -2    0.54    0.06
   0  -2  -2    0.71    0.10
   0  -2   2    0.68    0.08
   0  -2  -2    0.61    0.06
   0  -2   2    0.73    0.08
   0  -2   2    0.79    0.09
   0   2   2    0.72    0.10
   0   2   2    0.76    0.09
   0   2  -2    0.87    0.09
   0   2  -2    0.63    0.07
   0   2  -2    0.55    0.07
   0   2  -2    0.74    0.08
   0   2   2    0.62    0.07
  -2  -2  -2  107.72    5.34
  -2  -2  -2  102.29    5.37
  -2  -2  -2  105.94    5.34
   2  -2   2  113.96    5.38
   2  -2   2  101.51    5.36
  -2   2  -2  106.20    5.37
  -2   2  -2  102.84    5.40
   2   2   2  104.52    5.37
   2   2   2  107.67    5.34
   2   2   2  112.24    5.34
  -2   2  -2   98.00    5.35
  -4  -2  -2  104.98    5.46
   4  -2   2  110.49    5.46
   4  -2   2  110.26    5.53
  -4  -2  -2  100.59    5.44
  -4  -2  -2  105.73    5.43
  -4  -2  -2  118.69    5.57
   4  -2   2  104.24    5.48
  -4   2  -2  105.94    5.48
  -4   2  -2   97.07    5.45
   4   2   2  108.13    5.43
   4   2   2  113.74    5.47
  -4   2  -2  104.79    5.46
  -4   2  -2  113.34    5.52
   4   2   2  109.98    5.55
   4   2   2  106.39    5.43
  -6  -2  -2   10.45    0.54
   6  -2   2    9.45    0.62
   6  -2   2   10.00    0.53
   6  -2   2    9.18    0.54
   6  -2   2    9.14    0.56
   6   2   2   10.06    0.51
   6   2   2    8.66    0.54
   6   2   2    9.59    0.53
   6   2   2    9.43    0.50
  -6   2  -2    9.96    0.53
  -6   2  -2   10.03    0.62
  -6   2  -2   10.29    0.54
   6   2   2    9.79    0.64
   8  -2   2    0.16    0.08
   8  -2   2    0.12    0.06
   8  -2   2    0.07    0.04
   8  -2   2    0.13    0.10
  -8  -2  -2    0.00    0.06
  -8  -2  -2    0.05    0.11
  -8   2  -2    0.14    0.05
   8   2   2    0.11    0.03
   8   2   2    0.04    0.06
   8   2   2    0.12    0.04
   8   2   2    0.11    0.10
  -8   2  -2    0.27    0.12
   8   2   2    0.03    0.06
  -8   2  -2    0.12    0.08
 -10  -2  -2    0.01    0.07
  10  -2   2    0.02    0.10
  10  -2   2    0.04    0.05
 -10  -2  -2    0.27    0.14
  10  -2   2    0.08    0.06
 -10   2  -2    0.07    0.09
  10   2   2    0.04    0.04
 -10   2  -2   -0.01    0.11
  10   2   2    0.18    0.08
 -10   2  -2   -0.02    0.06
  10   2   2   -0.01    0.10
  12  -2   2    0.13    0.06
 -12  -2  -2    0.09    0.15
  12  -2   2    0.13    0.11
 -12  -2  -2    0.04    0.10
  12  -2   2    0.13    0.11
  12   2   2    0.22    0.09
 -12   2  -2    0.14    0.12
  12   2   2    0.14    0.05
  12   2   2    0.24    0.06
 -12   2  -2    0.14    0.08
  12   2   2    0.26    0.14
 -12   2  -2    0.02    0.13
 -14  -2  -2   39.70    2.20
 -14  -2  -2   39.81    2.34
  14  -2   2   39.90    2.15
  14  -2   2   39.99    2.22
  14  -2   2   44.21    2.18
  14   2   2   44.09    2.20
  14   2   2   43.68    2.37
 -14   2  -2   43.67    2.17
 -14   2  -2   37.69    2.33
  14   2   2   42.17    2.15
  16  -2   2    7.50    0.51
 -16  -2  -2    6.69    0.62
 -16  -2  -2    7.54    0.50
  16  -2   2    6.98    0.42
  16   2   2    5.87    0.49
 -16   2  -2    7.38    0.53
  16   2   2    7.43    0.42
 -16   2  -2    6.92    0.61
 -18  -2  -2    0.62    0.24
  18  -2   2    0.35    0.09
  18  -2   2    0.73    0.18
 -18  -2  -2    0.28    0.15
 -18   2  -2    0.53    0.18
 -18   2  -2    0.03    0.18
  18   2   2    0.42    0.10
  18   2   2    0.59    0.14
 -20  -2  -2    6.14    0.46
 -20  -2  -2    5.79    0.60
  20  -2   2    5.16    0.36
  20  -2   2    5.76    0.46
 -20   2  -2    5.54    0.49
 -20   2  -2    5.68    0.60
  20   2   2    5.49    0.36
  20   2   2    5.45    0.43
 -22  -2  -2   22.01    1.45
 -22  -2  -2   20.99    1.23
  22  -2   2   19.21    1.12
  22  -2   2   20.76    1.23
  22   2   2   20.99    1.12
 -22   2  -2   20.64    1.27
  22   2   2   20.99    1.14
  24  -2   2    0.51    0.20
 -24  -2  -2    0.32    0.28
  24  -2   2    0.46    0.11
 -24  -2  -2    0.09    0.19
 -24   2  -2    0.53    0.28
 -24   2  -2    0.33    0.23
  24   2   2    0.61    0.11
 -26  -2  -2   30.69    1.86
  26  -2   2   27.46    1.59
 -26  -2  -2   26.49    1.59
 -26   2  -2   26.92    1.62
 -26   2  -2   23.92    1.78
  28  -2   2    6.07    0.55
 -28  -2  -2    6.19    0.60
 -28  -2  -2    6.20    0.77
 -28   2  -2    5.01    0.76
 -28   2  -2    6.19    0.64
  28   2   2    5.19    0.37
 -30  -2  -2    4.85    0.76
  30  -2   2    4.73    0.57
 -30  -2  -2    4.63    0.57
 -30   2  -2    4.63    0.75
  30   2   2    4.76    0.34
  30   2   2    5.03    0.49
 -32  -2  -2    4.71    0.57
  32  -2   2    3.66    0.48
 -32  -2  -2    4.24    0.72
 -32   2  -2    3.13    0.54
 -32   2  -2    3.99    0.73
  34  -2   2    0.56    0.26
 -34  -2  -2    0.35    0.30
 -34  -2  -2    0.23    0.39
 -34   2  -2    0.53    0.38
  34   2   2    0.32    0.13
 -34   2  -2    0.42    0.41
  34   2   2    0.18    0.24
 -36  -2  -2    0.05    0.40
 -36  -2  -2    0.42    0.31
  36  -2   2    0.08    0.26
 -36   2  -2    0.24    0.41
  36   2   2    0.24    0.12
 -36   2  -2    0.15    0.38
  36   2   2    0.29    0.26
  38  -2   2    0.84    0.32
 -38  -2  -2    0.17    0.35
 -38  -2  -2    0.11    0.42
  38   2   2    0.50    0.15
  38   2   2    0.28    0.25
 -38   2  -2    0.36    0.41
 -38   2  -2    0.80    0.50
  40  -2   2   -0.18    0.23
 -40  -2  -2    0.57    0.37
 -40  -2  -2    0.58    0.48
  40   2   2   -0.23    0.26
 -40   2  -2    0.19    0.37
  40   2   2    0.40    0.14
 -40   2  -2    0.21    0.44
  42  -2   2    0.72    0.35
 -42  -2  -2    0.54    0.37
 -42  -2  -2    0.65    0.50
  42  -2   2    1.07    0.37
  42   2   2    1.09    0.36
 -42   2  -2    0.57    0.58
  42   2   2    0.89    0.19
 -42   2  -2    0.34    0.44
  44  -2   2    1.05    0.37
 -44  -2  -2    1.61    0.45
  44  -2   2    0.90    0.35
  44   2   2    1.31    0.21
 -44   2  -2    1.89    0.53
  44   2   2    0.60    0.32
  44   2   2    1.42    0.38
  46  -2   2    1.69    0.44
 -46  -2  -2    1.09    0.47
 -46  -2  -2    1.27    0.70
  46   2   2    1.67    0.42
  46   2   2    1.77    0.40
  48  -2   2    1.17    0.42
 -48  -2  -2    0.57    0.51
 -48  -2  -2   -0.09    0.54
  48  -2   2    0.64    0.33
  48   2   2    0.04    0.29
 -48   2  -2    0.32    0.50
 -50  -2  -2    0.27    0.40
  50  -2   2    0.33    0.36
 -50  -2  -2    1.19    0.70
  50  -2   2    0.69    0.35
 -50   2  -2   -0.33    0.44
  50   2   2   -0.08    0.22
  50   2   2   -0.01    0.27
  50   2   2   -0.29    0.27
 -52  -2  -2   -0.18    0.57
 -52  -2  -2   -0.57    0.40
  52  -2   2   -0.18    0.35
  52  -2   2   -0.75    0.36
  52   2   2    0.18    0.34
  52   2   2    0.25    0.31
  52   2   2    0.20    0.26
 -52   2  -2    0.40    0.49
  54  -2   2    1.35    0.41
 -54  -2  -2    1.45    0.56
  54   2   2    0.75    0.41
 -54   2  -2    0.54    0.55
  54   2   2    0.75    0.31
 -57  -3   2    1.35    0.58
  57  -3  -2    1.40    0.47
  57  -3  -2    0.46    0.40
  57   3  -2    0.80    0.36
  57   3  -2    0.53    0.33
  55  -3  -2    1.57    0.43
  55  -3  -2    1.14    0.45
 -55  -3   2    1.26    0.54
 -55   3   2    1.03    0.58
  55   3  -2    0.72    0.33
  55   3  -2    0.70    0.29
  55   3  -2    1.70    0.38
 -53  -3   2    0.72    0.48
  53  -3  -2    1.07    0.44
  53  -3  -2    0.63    0.36
 -53   3   2   -0.33    0.45
  53   3  -2    0.01    0.27
  53   3  -2    0.06    0.31
  53   3  -2    1.13    0.39
  53   3  -2    0.53    0.22
  51  -3  -2    2.17    0.48
  51  -3  -2    3.13    0.52
 -51  -3   2    1.92    0.58
  51   3  -2    2.66    0.42
  51   3  -2    2.17    0.45
  51   3  -2    2.55    0.43
 -51   3   2    1.48    0.57
  51   3  -2    2.74    0.34
  49  -3  -2   -0.20    0.28
 -49  -3   2    0.31    0.49
 -49  -3   2    0.16    0.42
  49  -3  -2   -0.17    0.34
  49   3  -2   -0.20    0.22
  49   3  -2   -0.30    0.21
 -49   3   2   -0.16    0.46
  49   3  -2    0.17    0.26
  49   3  -2    0.03    0.17
  47  -3  -2    6.04    0.68
 -47  -3   2    5.20    0.92
  47  -3  -2    4.87    0.64
 -47  -3   2    6.47    0.79
  47   3  -2    4.65    0.57
  47   3  -2    5.22    0.49
  47   3  -2    5.79    0.60
  47   3  -2    4.54    0.57
  45  -3  -2    0.45    0.34
  45  -3  -2    0.24    0.29
 -45  -3   2    0.13    0.34
 -45  -3   2   -0.21    0.42
  45   3  -2   -0.22    0.17
  45   3  -2    0.06    0.23
 -45   3   2    0.24    0.41
  45   3  -2    0.91    0.29
  45   3  -2   -0.14    0.23
  43  -3  -2    0.89    0.34
 -43  -3   2    1.48    0.59
 -43  -3   2    1.11    0.45
  43  -3  -2    1.19    0.34
  43   3  -2    1.15    0.30
  43   3  -2    1.71    0.28
  43   3  -2    1.50    0.31
 -43   3   2    1.12    0.46
  43   3  -2    2.01    0.35
  41  -3  -2    3.31    0.49
 -41  -3   2    3.03    0.56
 -41  -3   2    3.49    0.75
  41  -3  -2    2.60    0.44
 -41   3   2    2.07    0.55
  41   3  -2    3.30    0.38
  41   3  -2    3.75    0.45
  41   3  -2    3.46    0.44
  41   3  -2    3.12    0.42
  39  -3  -2    7.47    0.70
  39  -3  -2    7.22    0.69
 -39  -3   2    6.97    0.77
 -39  -3   2    7.70    0.98
 -39   3   2    6.83    0.85
  39   3  -2    6.82    0.61
  39   3  -2    8.38    0.58
  39   3  -2    8.01    0.65
  37  -3  -2    0.28    0.26
  37  -3  -2    0.66    0.28
 -37  -3   2    0.11    0.29
  37   3  -2    0.69    0.24
  37   3  -2    0.30    0.22
 -37   3   2    0.17    0.35
  37   3  -2    0.52    0.20
  35  -3  -2    0.40    0.26
  35  -3  -2    0.31    0.28
 -35  -3   2    0.34    0.35
 -35   3   2   -0.06    0.31
  35   3  -2    0.54    0.16
  35   3  -2    0.51    0.19
  35   3  -2    0.60    0.21
  35   3  -2    0.42    0.20
 -33  -3   2    1.01    0.39
  33  -3  -2    1.03    0.26
 -33  -3   2    0.62    0.31
 -33   3   2    1.07    0.35
  33   3  -2    0.83    0.20
  33   3  -2    1.10    0.23
  31  -3  -2    0.05    0.19
  31  -3  -2    0.08    0.18
 -31  -3   2    0.10    0.25
 -31  -3   2    0.02    0.28
  31   3  -2    0.13    0.16
 -31   3   2   -0.02    0.25
  31   3  -2    0.20    0.15
  29  -3  -2   23.46    1.38
 -29  -3   2   23.61    1.59
 -29  -3   2   24.12    1.44
  29  -3  -2   22.36    1.37
  29   3  -2   21.88    1.33
  29   3  -2   22.50    1.31
 -29   3   2   25.35    1.49
 -27  -3   2   22.18    1.32
  27  -3  -2   20.84    1.26
  27  -3  -2   22.44    1.28
 -27  -3   2   19.99    1.43
 -27   3   2   20.45    1.33
  25  -3  -2   29.92    1.71
 -25  -3   2   30.34    1.88
  25  -3  -2   30.72    1.72
 -25  -3   2   29.30    1.75
 -25   3   2   32.85    1.80
 -23  -3   2    8.48    0.72
 -23  -3   2    9.97    0.66
  23  -3  -2    8.40    0.60
  23  -3  -2    8.30    0.60
 -23   3   2    8.17    0.67
  21  -3  -2    6.23    0.48
 -21  -3   2    6.25    0.58
  21  -3  -2    7.18    0.49
 -21  -3   2    7.04    0.52
  21   3  -2    6.88    0.59
  21   3  -2    6.65    0.44
 -21   3   2    6.41    0.54
 -19  -3   2    2.50    0.36
  19  -3  -2    1.97    0.20
 -19  -3   2    1.83    0.26
  19  -3  -2    2.04    0.24
  19  -3  -2    2.08    0.25
  19   3  -2    2.25    0.20
  19   3  -2    1.93    0.31
  19   3  -2    2.04    0.23
 -19   3   2    1.97    0.22
 -19   3   2    2.00    0.28
 -17  -3   2    3.80    0.39
  17  -3  -2    4.75    0.34
  17  -3  -2    4.02    0.34
  17  -3  -2    3.58    0.29
  17  -3  -2    4.33    0.43
  17  -3  -2    3.81    0.33
 -17  -3   2    3.95    0.36
  17   3  -2    4.26    0.29
  17   3  -2    4.57    0.35
 -17   3   2    3.84    0.31
 -17   3   2    3.69    0.36
  17   3  -2    3.76    0.38
  15  -3  -2   11.82    0.74
  15  -3  -2   12.48    0.74
 -15  -3   2   11.99    0.81
  15  -3  -2   13.24    0.76
  15  -3  -2   11.90    0.74
 -15  -3   2   11.75    0.76
  15   3  -2   12.65    0.75
  15   3  -2   13.43    0.82
  15   3  -2   13.27    0.71
 -15   3   2   12.92    0.78
  15   3  -2   12.91    0.71
  13  -3  -2    2.20    0.22
  13  -3  -2    2.24    0.29
  13  -3  -2    2.34    0.22
 -13  -3   2    2.18    0.24
  13  -3  -2    2.39    0.20
 -13  -3   2    2.56    0.26
  13  -3  -2    2.61    0.23
  13   3  -2    2.48    0.19
  13   3  -2    2.29    0.22
 -13   3   2    2.39    0.25
  13   3  -2    2.03    0.24
  13   3  -2    2.30    0.18
 -13   3   2    2.61    0.22
  11  -3  -2   12.14    0.71
  11  -3  -2   12.44    0.80
  11  -3  -2   11.62    0.69
  11  -3  -2   12.36    0.71
 -11  -3   2   12.12    0.72
 -11  -3   2   12.94    0.75
 -11   3   2   12.33    0.71
  11   3  -2   12.20    0.74
  11   3  -2   11.53    0.71
  11   3  -2   12.15    0.69
  11   3  -2   12.74    0.65
  11   3  -2   12.21    0.68
  11   3  -2   11.99    0.68
 -11   3   2   13.74    0.74
 -11   3   2   13.17    0.71
   9  -3  -2   73.09    3.68
   9  -3  -2   70.72    3.67
   9  -3  -2   71.51    3.66
  -9  -3   2   73.11    3.70
  -9  -3   2   70.24    3.66
  -9  -3   2   68.00    3.65
   9  -3  -2   70.17    3.68
  -9   3   2   68.33    3.67
   9   3  -2   74.79    3.69
   9   3  -2   71.96    3.66
   9   3  -2   68.84    3.62
   9   3  -2   71.55    3.65
  -9   3   2   72.48    3.67
  -9   3   2   68.74    3.67
   9   3  -2   79.52    3.71
   9   3  -2   71.33    3.64
   7  -3  -2    5.45    0.35
  -7  -3   2    5.20    0.32
   7  -3  -2    5.53    0.35
   7  -3  -2    5.64    0.36
   7  -3  -2    5.73    0.34
  -7  -3   2    5.54    0.33
  -7  -3   2    5.51    0.35
  -7  -3   2    5.72    0.34
  -7   3   2    5.79    0.36
  -7   3   2    5.63    0.34
  -7   3   2    5.87    0.36
   7   3  -2    5.80    0.37
   7   3  -2    5.33    0.33
   7   3  -2    5.75    0.32
   7   3  -2    5.44    0.34
   7   3  -2    6.00    0.36
  -7   3   2    5.79    0.35
  -5  -3   2   34.03    1.71
  -5  -3   2   31.10    1.70
   5  -3  -2   32.75    1.70
  -5  -3   2   33.35    1.69
  -5  -3   2   35.83    1.71
   5  -3  -2   30.40    1.71
  -5   3   2   33.16    1.71
  -5   3   2   32.50    1.71
   5   3  -2   33.04    1.69
   5   3  -2   35.76    1.70
   5   3  -2   32.67    1.70
  -5   3   2   33.50    1.72
  -5   3   2   29.81    1.71
   3  -3  -2   35.66    1.82
   3  -3  -2   32.31    1.80
  -3  -3   2   34.59    1.80
  -3  -3   2   34.34    1.81
   3   3  -2   34.72    1.80
  -3   3   2   34.85    1.80
   3   3  -2   34.51    1.80
  -3   3   2   38.66    1.81
   3   3  -2   35.00    1.80
  -1  -3   2    0.17    0.05
   1  -3  -2    0.16    0.09
  -1  -3   2    0.06    0.05
   1  -3  -2    0.05    0.06
   1  -3  -2    0.13    0.05
  -1  -3   2    0.05    0.06
  -1   3   2    0.16    0.05
   1   3  -2    0.17    0.06
   1   3  -2    0.14    0.06
  -1   3   2    0.12    0.06
  -1   3   2    0.13    0.08
   1   3  -2    0.14    0.05
  -1  -3  -2   18.51    1.04
   1  -3   2   19.28    1.07
   1  -3   2   21.05    1.05
   1  -3   2   19.04    1.04
  -1  -3  -2   18.65    1.06
  -1  -3  -2   21.36    1.02
  -1   3  -2   19.86    1.05
   1   3   2   20.90    1.03
   1   3   2   19.57    1.04
  -1   3  -2   18.83    1.03
   3  -3   2   21.21    1.08
  -3  -3  -2   20.26    1.04
   3  -3   2   20.67    1.06
  -3  -3  -2   20.18    1.09
  -3  -3  -2   19.33    1.06
   3   3   2   20.23    1.06
   3   3   2   20.33    1.04
  -3   3  -2   20.91    1.06
  -3   3  -2   18.08    1.06
   3   3   2   20.18    1.05
  -3   3  -2   19.50    1.07
  -5  -3  -2    8.21    0.44
  -5  -3  -2    7.17    0.54
   5  -3   2    6.79    0.42
   5  -3   2    7.10    0.45
  -5  -3  -2    7.21    0.40
  -5   3  -2    6.79    0.44
   5   3   2    7.67    0.43
   5   3   2    7.86    0.41
  -5   3  -2    7.43    0.43
   5   3   2    7.78    0.40
   5   3   2    6.87    0.45
  -5   3  -2    8.14    0.43
   7  -3   2    0.02    0.07
   7  -3   2    0.09    0.05
   7  -3   2    0.14    0.05
  -7  -3  -2    0.03    0.03
  -7  -3  -2    0.11    0.06
   7  -3   2   -0.02    0.07
  -7  -3  -2    0.04    0.12
  -7   3  -2    0.08    0.06
   7   3   2    0.05    0.11
   7   3   2    0.04    0.03
  -7   3  -2    0.15    0.11
   7   3   2    0.05    0.05
   7   3   2    0.04    0.05
  -7   3  -2    0.01    0.05
   9  -3   2   66.43    3.79
  -9  -3  -2   68.93    3.78
   9  -3   2   79.09    3.93
  -9  -3  -2   80.95    3.95
   9  -3   2   72.95    3.78
   9   3   2   73.41    3.79
  -9   3  -2   72.88    3.82
   9   3   2   74.27    3.75
   9   3   2   75.81    3.75
   9   3   2   75.84    3.79
  -9   3  -2   73.63    3.78
  11  -3   2  182.87    8.83
  11  -3   2  169.39    8.88
 -11  -3  -2  180.30    9.01
  11   3   2  182.39    8.80
  11   3   2  175.84    8.85
  11   3   2  176.23    8.80
 -11   3  -2  166.23    8.84
 -11   3  -2  160.84    8.97
  11   3   2  172.70    8.84
  13  -3   2   29.00    1.75
 -13  -3  -2   31.77    1.79
 -13  -3  -2   30.40    1.62
  13  -3   2   27.11    1.58
  13  -3   2   30.33    1.65
  13   3   2   31.10    1.61
  13   3   2   31.04    1.56
  13   3   2   30.21    1.56
  13   3   2   32.63    1.79
  13   3   2   29.68    1.60
 -13   3  -2   28.53    1.59
  15  -3   2    1.10    0.20
 -15  -3  -2    1.08    0.18
  15  -3   2    1.21    0.13
 -15  -3  -2    0.80    0.27
 -15   3  -2    1.20    0.16
  15   3   2    1.28    0.12
  15   3   2    1.53    0.21
  15   3   2    1.40    0.17
  15   3   2    1.26    0.28
  15   3   2    1.07    0.11
 -15   3  -2    1.60    0.24
 -15   3  -2    1.17    0.27
  17  -3   2    4.96    0.33
 -17  -3  -2    5.58    0.41
 -17  -3  -2    4.45    0.52
  17  -3   2    4.79    0.41
 -17   3  -2    4.49    0.50
 -17   3  -2    5.05    0.44
  17   3   2    4.42    0.36
  17   3   2    5.14    0.31
  17   3   2    5.24    0.31
 -19  -3  -2    2.45    0.43
 -19  -3  -2    2.70    0.29
  19  -3   2    1.95    0.19
  19  -3   2    2.51    0.30
  19   3   2    2.38    0.25
  19   3   2    2.31    0.18
 -19   3  -2    2.07    0.32
 -19   3  -2    2.89    0.46
  19   3   2    2.38    0.19
  21  -3   2   12.14    0.80
  21  -3   2   11.98    0.70
 -21  -3  -2   11.23    0.96
  21   3   2   11.85    0.68
 -21   3  -2   11.31    0.83
 -21   3  -2   12.56    0.98
  21   3   2   12.28    0.67
 -23  -3  -2   25.07    1.59
  23  -3   2   22.70    1.36
 -23  -3  -2   21.66    1.34
  23   3   2   22.90    1.24
 -23   3  -2   22.28    1.55
  23   3   2   23.14    1.23
 -23   3  -2   22.61    1.41
 -25  -3  -2   31.70    1.76
  25  -3   2   30.64    1.76
 -25  -3  -2   31.25    2.00
  25   3   2   28.80    1.61
 -25   3  -2   32.58    2.02
 -25   3  -2   28.58    1.79
  27  -3   2   10.68    0.79
 -27  -3  -2   11.43    0.82
 -27  -3  -2   10.18    1.01
  27   3   2   11.32    0.65
 -27   3  -2   12.36    1.07
 -27   3  -2    9.90    0.87
 -29  -3  -2    0.31    0.26
  29  -3   2    0.23    0.21
  29   3   2    0.47    0.11
 -29   3  -2    0.25    0.32
 -29   3  -2    0.48    0.30
  29   3   2    0.14    0.11
 -31  -3  -2    1.17    0.47
 -31  -3  -2    1.00    0.31
  31  -3   2    0.80    0.28
 -31   3  -2    1.13    0.44
 -31   3  -2    1.01    0.39
  31   3   2    0.96    0.15
  31   3   2    0.87    0.16
 -33  -3  -2    0.49    0.30
 -33  -3  -2    0.56    0.44
  33  -3   2    0.16    0.25
  33   3   2    0.27    0.24
  33   3   2    0.44    0.13
 -33   3  -2    0.90    0.39
  33   3   2    0.84    0.18
 -33   3  -2    0.39    0.39
  35  -3   2    1.23    0.37
 -35  -3  -2   -0.01    0.40
 -35  -3  -2    0.89    0.35
  35   3   2    0.75    0.30
 -35   3  -2    0.73    0.38
  35   3   2    0.79    0.16
 -35   3  -2    1.05    0.49
 -37  -3  -2    0.76    0.34
 -37  -3  -2    0.63    0.49
  37  -3   2    0.28    0.27
 -37   3  -2    0.09    0.38
  37   3   2    0.90    0.32
  37   3   2    0.48    0.14
 -37   3  -2    0.12    0.47
 -39  -3  -2    2.12    0.64
 -39  -3  -2    1.09    0.39
  39  -3   2    2.10    0.41
 -39   3  -2    1.67    0.53
  39   3   2    1.76    0.22
 -39   3  -2    1.71    0.65
  39   3   2    2.93    0.47
 -41  -3  -2    1.78    0.65
  41  -3   2    1.47    0.40
 -41  -3  -2    2.03    0.47
  41  -3   2    1.96    0.45
  41   3   2    1.83    0.40
 -41   3  -2    2.01    0.66
 -41   3  -2    2.16    0.56
  41   3   2    2.02    0.24
  43  -3   2    4.02    0.59
 -43  -3  -2    4.80    0.91
 -43  -3  -2    5.16    0.67
  43  -3   2    3.33    0.58
  43   3   2    3.89    0.34
 -43   3  -2    4.01    0.69
  43   3   2    3.87    0.54
  45  -3   2    0.84    0.36
 -45  -3  -2    0.67    0.60
 -45  -3  -2    0.29    0.41
  45   3   2    0.53    0.19
  45   3   2    0.24    0.30
  45   3   2    0.17    0.29
  47  -3   2    2.62    0.51
 -47  -3  -2    4.13    0.88
 -47  -3  -2    3.62    0.60
  47  -3   2    2.91    0.51
  47   3   2    2.63    0.40
  47   3   2    3.10    0.49
 -47   3  -2    2.27    0.62
  49  -3   2    0.28    0.33
  49  -3   2    0.41    0.40
 -49  -3  -2    0.31    0.38
 -49  -3  -2    1.25    0.61
 -49   3  -2    1.35    0.55
  49   3   2    0.99    0.33
  49   3   2    0.29    0.27
  49   3   2    0.43    0.26
 -51  -3  -2    0.45    0.69
  51  -3   2   -0.34    0.37
  51  -3   2   -0.04    0.37
 -51  -3  -2    0.28    0.44
 -51   3  -2    0.73    0.51
  51   3   2    0.03    0.29
  51   3   2   -0.29    0.22
  51   3   2   -0.19    0.26
 -53  -3  -2    1.15    0.55
  53  -3   2    0.39    0.40
  53  -3   2    0.65    0.38
 -53  -3  -2   -0.69    0.71
  53   3   2    0.24    0.33
  53   3   2    0.94    0.38
  56  -4  -2    0.54    0.35
 -56  -4   2   -0.84    0.47
  56  -4  -2    0.41    0.38
 -56   4   2    0.01    0.61
  56   4  -2   -0.61    0.26
  56   4  -2   -0.17    0.24
  56   4  -2    0.61    0.30
  54  -4  -2    0.19    0.32
  54  -4  -2    0.59    0.38
 -54  -4   2    0.48    0.43
  54   4  -2   -0.45    0.32
  54   4  -2   -0.15    0.26
 -54   4   2   -0.30    0.43
  54   4  -2    0.16    0.27
  52  -4  -2    2.98    0.60
 -52  -4   2    4.17    0.71
  52  -4  -2    2.11    0.47
 -52   4   2    3.55    0.74
  52   4  -2    3.40    0.49
  52   4  -2    2.94    0.47
  52   4  -2    2.95    0.36
  52   4  -2    2.83    0.46
  50  -4  -2    5.74    0.73
  50  -4  -2    5.13    0.78
 -50  -4   2    4.95    0.95
 -50  -4   2    5.62    0.89
 -50   4   2    4.04    0.77
  50   4  -2    4.44    0.55
  50   4  -2    6.27    0.62
  50   4  -2    5.81    0.62
  50   4  -2    4.77    0.48
  48  -4  -2    9.40    0.83
 -48  -4   2    7.24    0.90
  48  -4  -2    7.19    0.83
  48   4  -2    7.91    0.71
  48   4  -2    7.08    0.70
  48   4  -2    8.03    0.69
 -48   4   2    7.08    0.96
  48   4  -2    8.75    0.62
 -46  -4   2   10.95    1.03
  46  -4  -2   10.16    0.90
  46  -4  -2   10.85    0.95
 -46  -4   2   10.56    1.28
 -46   4   2   10.79    1.16
  46   4  -2   10.42    0.82
  46   4  -2   10.95    0.85
  46   4  -2   10.80    0.82
  46   4  -2   10.28    0.74
 -44  -4   2    4.90    0.88
  44  -4  -2    4.28    0.60
[truncated: 3,265,322 more chars]
